# Supplementary material for: Compliance to genomic test recommendations to guide adjuvant chemotherapy decision‐making in the case of hormone receptor‐positive, human epidermal growth factor receptor 2‐negative breast cancer, in real‐life settings
Source: Cancer Med. 2023 Jul 6;12(16):16889–95. doi: 10.1002/cam4.6315 (PMC10501273; doi:10.1002/cam4.6315)
Supplement: Supplementary file 2 — Data S1. [file CAM4-12-16889-s002.xlsx]

## Sheet: Feuil1
subtype	(Plusieurs éléments)
Nombre de id	Étiquettes de colonnes
Étiquettes de lignes	0	1	Total général
0	1612		1612
1	368	197	565
2	82		82
3	39		39
4	15		15		27
5	2		2
6	1		1
7	2		2
8	1		1
9	3		3
11	1		1
13	1		1
24	1		1
NA	6		6
Total général	2134	197	2331

## Sheet: data-final-potential
id	chemotherapy	annee_test	age	menop_status	category_risk	size	grade	nodes	nodes_mic	ki67	score	probability
1	1	2016	70	1	2	11	2	0	0	20	57	13
2	0	2016	62	1	1	8	2	0	0	23	30	5
3	0	2018	67	1	1	12	2	0	0	20	20	3
4	0	2017	68	1	1	12	3	0	0	10	9	2
5	0	2017	51	NA	1	27	2	0	0	10	28	5
6	1	2017	67	1	3	28	2	0	0	16	73	23
7	1	2018	66	1	3	12	2	0	0	25	63	17
8	NA	2017	49	0	2	19	2	0	0	12	53	12
9	0	2017	57	1	1	24	2	0	0	3	13	3
10	0	2018	59	1	1	8	3	0	0	30	35	6
11	1	2017	67	1	3	13	2	0	0	25	66	18
12	0	2018	72	1	2	14	3	0	0	25	59	14
13	1	2019	67	1	3	25	2	0	0	30	77	27
14	1	2018	57	1	3	12	2	0	0	28	61	15
15	0	2016	65	1	1	22	2	0	0	2	31	5
16	0	2016	72	1	1	6	2	0	0	23	25	4
17	0	2018	64	1	1	23	2	0	0	21	28	5
18	0	2018	55	1	1	4	1	1	0	2	1	4
19	0	2019	53	1	2	23	2	0	0	30	52	11
20	1	2018	70	1	3	18	3	0	0	50	85	34
21	0	2019	57	1	1	10	2	0	0	22	38	7
22	1	2017	60	1	3	11	3	1	1	30	71	37
23	1	2016	54	1	3	28	2	0	0	30	76	26
24	0	2017	65	1	1	14	2	0	0	20	34	6
25	1	2017	45	0	3	7	3	0	0	35	66	18
26	1	2018	52	NA	2	13	2	0	0	25	51	11
27	1	2016	67	1	3	32	2	0	0	15	69	20
28	0	2018	56	1	2	19	1	1	0	10	38	14
29	0	2019	63	1	1	15	2	0	0	65	39	7
30	1	2018	57	1	2	14	3	0	0	12	52	11
31	1	2016	62	1	2	19	3	0	0	26	51	11
32	0	2018	49	0	2	12	1	2	0	10	25	9
33	1	2017	59	1	2	23	2	0	0	15	51	11
34	1	2018	58	1	3	20	2	0	0	20	62	16
35	1	2018	44	0	3	25	2	0	0	30	63	17
36	0	2017	70	1	2	18	3	0	0	25	47	9
37	0	2016	50	NA	1	75	2	0	0	5	32	5
38	0	2019	56	1	2	22	2	0	0	15	51	11
39	1	2017	51	NA	3	12	2	0	0	30	63	17
40	0	2018	46	0	1	35	2	0	0	3	21	4
41	1	2017	54	1	3	20	3	0	0	20	71	22
42	0	2016	58	1	1	11	2	0	0	35	33	6
43	1	2018	48	0	3	18	2	0	0	25	82	31
44	0	2018	47	0	1	8	2	0	0	27	24	4
45	1	2017	59	1	2	14	2	0	0	10	51	11
46	0	2016	53	1	1	13	2	0	0	28	35	6
47	1	2018	70	1	3	21	3	0	0	24	76	26
48	1	2018	34	0	3	10	3	0	0	60	75	25
49	0	2016	57	1	1	15	2	0	0	20	31	5
50	0	2018	59	1	1	12	2	0	0	30	33	6
51	1	2017	72	1	3	35	2	0	0	15	65	18
52	0	2017	52	NA	1	9	3	0	0	25	26	4
53	1	2019	51	NA	2	20	2	0	0	25	60	15
54	1	2018	58	1	3	25	2	1	1	20	54	23
55	0	2016	57	1	3	30	1	1	0	15	60	27
56	0	2016	59	1	3	11	2	0	0	45	75	25
57	0	2016	52	NA	1	20	2	0	0	10	14	3
58	1	2016	53	1	3	16	2	0	0	25	70	21
59	0	2016	60	1	1	20	2	1	1	5	12	3
60	0	2016	57	1	2	12	2	0	0	40	48	10
61	0	2016	45	0	1	6	1	1	0	15	6	5
62	0	2016	65	1	2	12	2	0	0	23	55	12
63	0	2016	45	0	2	17	2	1	1	9	25	9
64	0	2016	65	1	2	14	2	0	0	35	56	13
65	0	2016	61	1	1	32	2	0	0	2	35	6
66	0	2016	65	1	2	25	2	0	0	30	44	8
67	0	2016	47	0	1	30	2	0	0	15	36	6
68	1	2016	57	1	3	21	2	0	0	30	62	16
69	NA	2016	47	0	2	25	2	1	1	20	35	13
70	1	2016	69	1	3	40	2	3	0	10	73	23
71	1	2016	60	1	3	12	2	0	0	25	72	23
72	NA	2016	38	0	1	27	2	0	0	15	37	6
73	0	2016	67	1	1	25	2	0	0	10	38	7
74	1	2016	42	0	2	14	2	0	0	30	41	8
75	1	2016	54	1	3	15	2	0	0	20	64	17
76	0	2016	46	0	1	12	2	0	0	20	22	4
77	0	2016	55	1	1	15	2	0	0	30	35	6
78	0	2016	51	NA	1	15	2	0	0	5	27	4
79	0	2016	44	0	1	20	2	0	0	8	35	6
80	0	2016	50	NA	2	13	2	0	0	25	60	15
81	0	2016	64	1	2	20	2	0	0	25	55	12
82	0	2016	42	0	3	37	2	0	0	20	69	20
83	1	2016	66	1	2	34	2	0	0	12	60	15
84	0	2016	72	1	2	23	2	0	0	8	49	10
85	0	2016	72	1	1	12	2	0	0	8	6	2
86	0	2016	66	1	3	20	2	0	0	40	65	18
87	0	2016	46	0	1	5	2	0	0	10	32	5
88	0	2016	41	0	1	8	2	0	0	22	30	5
89	0	2016	67	1	2	13	2	0	0	12	49	10
90	0	2016	56	1	2	25	1	0	0	8	53	12
91	0	2016	57	1	1	20	2	1	1	15	28	5
92	0	2016	61	1	3	35	2	0	0	15	66	18
93	1	2016	69	1	3	28	2	3	0	25	79	45
94	0	2016	70	1	3	29	2	0	0	30	78	28
95	0	2016	53	1	2	18	2	0	0	20	55	12
96	1	2016	62	1	3	27	1	0	0	5	84	33
97	0	2016	54	1	1	14	2	0	0	30	26	4
98	0	2016	46	0	2	20	2	0	0	20	43	8
99	0	2016	70	1	2	17	1	3	0	10	19	8
100	0	2016	68	1	2	15	2	0	0	12	46	9
101	1	2016	62	1	3	14	2	0	0	35	68	20
102	0	2016	47	0	1	33	1	0	0	5	40	7
103	0	2016	50	NA	2	28	2	0	0	15	49	10
104	1	2016	65	1	3	18	3	0	0	20	69	20
105	1	2016	51	NA	3	12	2	1	1	30	47	18
106	0	2016	63	1	3	14	2	0	0	25	65	18
107	NA	2016	65	1	3	18	2	0	0	25	64	17
108	0	2016	52	NA	2	21	2	0	0	20	47	9
109	0	2016	58	1	1	16	2	0	0	5	25	4
110	0	2016	66	1	2	15	2	0	0	20	55	12
111	1	2016	70	1	3	13	2	0	0	17	68	20
112	1	2016	66	1	3	13	2	0	0	25	66	18
113	0	2016	50	NA	1	40	2	0	0	20	33	6
114	0	2018	80	NA	2	13	2	1	0	20	50	10
115	0	2018	72	NA	2	35	2	1	0	10	44	8
116	1	2018	69	NA	3	8	2	2	0	40	76	26
117	1	2018	61	NA	3	18	2	1	1	30	66	32
118	0	2018	41	NA	2	7	2	1	0	25	48	10
119	0	2018	71	NA	3	40	2	1	1	5	44	17
120	0	2018	55	NA	2	70	2	1	0	8	49	10
121	1	2018	52	NA	3	18	2	4	0	25	73	39
122	1	2018	57	NA	3	16	2	1	0	20	63	17
123	1	2018	50	NA	3	26	2	4	0	20	49	20
124	1	2018	62	NA	2	35	2	2	0	15	37	14
125	1	2019	82	NA	3	28	2	3	0	10	64	30
126	1	2018	63	NA	3	28	NA	1	1	20	54	23
127	0	2018	46	NA	2	23	2	1	0	10	53	12
128	0	2018	57	NA	2	13	2	1	0	20	44	8
129	0	2018	80	NA	1	22	2	4	0	10	18	3
130	0	2018	47	NA	2	14	1	2	0	21	46	9
131	0	2018	67	NA	3	18	2	1	0	5	26	4
132	0	2018	67	NA	1	40	2	8	0	2	14	6
133	1	2018	42	NA	3	25	2	3	0	20	66	32
134	0	2018	42	NA	1	23	1	3	0	10	30	5
135	1	2018	65	NA	3	36	2	1	1	30	71	37
136	1	2018	78	NA	3	40	2	4	0	30	62	16
137	0	2018	45	NA	1	20	2	2	0	20	32	5
138	1	2018	68	NA	3	21	2	1	0	20	63	17
139	1	2018	38	NA	2	22	2	1	0	20	55	12
140	0	2018	47	NA	1	16	2	1	1	8	11	6
141	0	2018	66	NA	3	25	2	3	0	20	68	20
142	1	2018	45	NA	3	18	2	4	0	15	42	16
143	0	2018	57	NA	2	50	2	3	0	15	54	12
144	0	2018	87	NA	3	26	2	7	0	15	43	16
145	0	2018	58	NA	2	22	2	2	0	12	54	12
146	1	2018	39	NA	3	25	2	7	0	35	88	38
147	0	2018	50	NA	1	28	2	3	0	15	39	7
148	1	2018	71	NA	3	14	2	2	0	15	54	23
149	0	2018	80	NA	2	21	2	3	0	20	55	12
150	1	2018	59	NA	2	13	2	2	0	20	54	12
151	1	2018	66	NA	2	19	2	4	0	20	56	13
152	0	2019	37	NA	1	25	2	1	0	10	36	6
153	1	2019	72	NA	3	17	2	6	0	25	68	20
154	1	2019	54	NA	3	50	2	2	0	10	74	40
155	1	2019	79	NA	2	21	2	1	0	30	55	12
156	0	2019	67	NA	1	25	2	3	0	10	28	5
157	1	2019	48	NA	3	35	2	13	0	10	47	18
158	1	2019	58	NA	3	15	2	2	0	40	89	39
159	0	2019	68	NA	1	22	2	4	0	3	30	5
160	1	2019	73	NA	3	10	2	9	0	10	70	36
161	1	2019	40	NA	3	12	1	4	0	10	48	19
162	1	2019	66	NA	3	20	2	1	0	20	68	20
163	1	2019	67	NA	3	18	2	3	0	45	82	31
164	1	2019	77	NA	3	21	2	2	0	8	64	17
165	1	2019	68	NA	3	35	2	2	0	20	81	30
166	0	2019	77	NA	2	23	2	2	0	5	22	8
167	0	2019	80	NA	2	20	1	2	0	5	36	13
168	1	2019	78	NA	2	20	2	1	0	20	53	12
169	0	2019	71	NA	2	15	2	2	0	10	37	14
170	1	2019	53	NA	2	13	2	4	0	30	55	12
171	1	2019	45	NA	3	26	2	4	0	20	64	17
172	1	2019	49	NA	2	25	2	11	0	10	32	12
173	0	2019	50	NA	1	23	2	2	0	10	36	6
174	1	2019	48	NA	3	16	2	3	0	10	47	18
175	0	2018	74	NA	2	22	2	2	0	30	55	12
176	0	2018	75	NA	1	30	2	3	0	15	28	5
177	0	2018	66	NA	2	15	2	1	0	15	46	9
178	1	2018	68	NA	2	17	2	3	0	20	36	13
179	1	2018	57	NA	2	24	1	2	0	10	38	14
180	1	2018	78	NA	1	15	2	1	0	16	37	6
181	1	2018	50	NA	2	40	2	2	0	15	38	14
182	0	2018	55	NA	2	27	1	1	1	8	27	10
183	0	2018	73	NA	2	22	2	3	0	20	54	12
184	1	2018	64	NA	3	25	2	1	0	25	70	21
185	0	2018	80	NA	2	40	2	3	0	5	38	14
186	0	2018	78	NA	2	40	2	1	0	5	44	8
187	0	2018	51	NA	2	14	1	3	0	15	30	11
188	1	2018	49	NA	3	20	2	5	0	30	48	19
189	0	2018	74	NA	2	30	2	1	0	10	43	8
190	1	2018	68	NA	3	45	2	2	0	15	72	38
191	1	2018	43	NA	3	16	3	2	0	20	73	23
192	0	2018	69	NA	1	30	2	3	0	10	39	7
193	0	2018	49	NA	2	20	2	1	0	20	44	8
194	1	2018	76	NA	2	20	2	2	0	15	60	15
195	1	2018	64	NA	2	45	2	2	0	15	53	12
196	1	2018	80	NA	3	32	2	24	0	20	72	43
197	0	2018	69	NA	1	22	2	1	0	8	27	4
198	0	2018	51	NA	2	24	2	1	0	10	52	11
199	0	2018	75	NA	2	24	2	2	0	5	30	11
200	1	2019	79	NA	3	27	2	2	0	15	67	19
201	0	2019	71	NA	2	38	2	4	0	10	42	8
202	1	2019	76	NA	3	25	2	3	0	20	60	27
203	1	2019	44	NA	3	25	2	1	1	20	74	40
204	1	2019	37	NA	3	27	2	1	0	20	60	15
205	0	2019	90	NA	3	35	2	3	0	20	71	22
206	0	2019	61	NA	2	27	2	9	0	15	32	12
207	0	2019	65	NA	1	40	2	4	0	5	12	3
208	0	2019	52	NA	2	40	2	2	0	15	49	10
209	1	2018	65	NA	3	25	2	4	0	10	77	27
210	0	2019	76	NA	2	25	2	3	0	10	50	10
211	1	2019	54	NA	3	13	2	1	1	15	56	24
212	1	2019	60	NA	3	15	1	3	0	10	49	20
213	1	2019	69	NA	3	54	2	2	0	30	87	37
214	0	2016	46	0	1	20	2	0	0	15	23	4
215	1	2016	68	1	2	20	2	0	0	12	49	10
216	1	2016	43	0	3	20	2	2	0	15	66	32
217	0	2016	50	0	1	17	2	0	0	25	39	7
218	0	2016	57	1	3	22	2	1	1	20	41	15
219	0	2016	57	1	3	14	2	1	1	15	44	17
220	0	2016	44	0	1	15	2	0	0	20	34	6
221	0	2016	66	1	2	22	2	0	0	30	50	10
222	0	2016	64	1	2	12	2	0	0	25	60	15
223	0	2016	34	0	1	15	2	0	0	15	21	4
224	1	2016	62	1	3	24	2	0	0	20	61	15
225	0	2016	45	0	1	35	2	0	0	15	38	7
226	NA	2016	44	0	1	16	2	0	0	20	24	4
227	0	2016	32	0	1	10	2	1	1	20	0	4
228	1	2016	59	1	3	28	2	1	1	15	72	38
229	0	2016	52	0	1	17	2	0	0	15	33	6
230	0	2016	52	1	2	21	2	0	0	10	53	12
231	1	2016	69	1	3	18	2	0	0	25	64	17
232	0	2016	56	1	1	15	1	2	0	1	33	12
233	1	2016	56	1	3	17	2	0	0	10	65	18
234	1	2016	70	1	2	45	2	0	0	25	58	14
235	1	2016	54	1	3	25	2	0	0	12	61	15
236	1	2016	40	0	2	15	2	0	0	20	54	12
237	0	2016	75	1	3	60	2	0	0	15	62	16
238	1	2016	59	1	2	40	2	0	0	25	58	14
239	1	2016	68	1	3	17	2	1	1	20	56	24
240	0	2016	33	0	1	15	2	0	0	15	32	5
241	1	2016	46	0	3	20	2	1	1	20	55	23
242	0	2016	49	0	1	10	2	0	0	15	19	3
243	1	2019	75	1	3	18	2	0	0	22	64	17
244	0	2019	72	1	1	20	2	0	0	15	28	5
245	1	2016	68	1	3	28	2	0	0	30	82	31
246	0	2016	71	1	2	15	2	0	0	30	53	12
247	0	2016	64	1	3	21	2	0	0	15	64	17
248	1	2016	52	0	3	11	2	1	0	20	41	15
249	1	2016	46	0	3	11	2	1	0	20	50	20
250	0	2016	67	1	2	25	2	1	0	10	30	11
251	0	2016	44	0	2	22	2	1	0	15	39	14
252	0	2016	69	1	3	24	2	1	1	15	42	16
253	0	2016	46	0	1	15	2	0	0	20	38	7
254	0	2016	56	1	2	17	2	1	1	10	21	8
255	1	2016	60	1	3	30	2	1	0	10	41	15
256	1	2016	61	1	3	21	2	1	0	12	69	20
257	1	2016	73	1	2	20	2	0	0	20	56	13
258	0	2016	48	0	2	13	2	1	1	25	19	8
259	1	2016	68	1	3	15	2	2	0	25	55	23
260	1	2016	61	1	3	10	2	0	0	20	67	19
261	1	2016	51	0	3	12	2	0	0	20	62	16
262	0	2016	53	0	1	17	2	0	0	10	31	5
263	1	2016	71	1	3	27	2	3	0	15	51	21
264	0	2017	39	0	2	12	2	0	0	25	52	11
265	0	2016	70	1	2	35	2	0	0	10	52	11
266	1	2017	54	0	3	24	2	0	0	15	63	17
267	1	2016	53	1	3	12	2	1	0	5	53	22
268	0	2016	49	0	2	19	2	0	0	25	53	12
269	1	2017	65	1	3	22	2	0	0	20	65	18
270	0	2016	67	1	2	25	2	0	0	10	60	15
271	1	2017	69	1	3	17	2	0	0	25	63	17
272	0	2017	60	1	2	13	2	0	0	30	53	12
273	0	2017	44	0	2	18	2	1	0	15	32	12
274	0	2017	46	0	1	24	1	0	0	1	25	4
275	1	2017	64	1	3	18	2	1	0	10	59	26
276	1	2017	70	1	3	20	2	1	0	15	52	21
277	0	2016	46	0	3	18	2	0	0	30	68	20
278	1	2017	56	1	3	11	2	0	0	25	69	20
279	1	2017	48	0	3	10	2	0	0	25	76	26
280	1	2017	45	0	2	14	2	0	0	25	58	14
281	0	2017	38	0	2	12	2	0	0	18	44	8
282	0	2017	69	1	2	9	2	1	0	15	40	15
283	1	2017	47	0	2	13	2	0	0	20	48	10
284	1	2017	71	1	2	15	2	0	0	15	56	13
285	0	2017	41	0	2	18	2	0	0	15	43	8
286	1	2017	34	0	3	10	2	0	0	15	63	17
287	1	2017	66	1	3	21	2	1	1	20	49	20
288	0	2017	66	1	2	11	2	0	0	20	58	14
289	0	2017	44	0	2	23	1	2	0	NA	28	10
290	1	2019	46	0	2	12	2	0	0	15	55	12
291	0	2017	47	0	1	12	2	0	0	20	37	6
292	1	2017	59	1	3	25	2	1	1	20	53	22
293	1	2017	51	0	3	23	1	1	0	15	64	30
294	0	2017	57	1	2	11	2	0	0	25	42	8
295	NA	2017	61	1	3	10	2	2	0	20	43	16
296	0	2017	57	1	2	8	2	2	0	5	30	11
297	0	2017	55	1	2	13	2	0	0	25	47	9
298	NA	2017	75	1	3	15	2	0	0	30	71	22
299	0	2017	47	0	2	24	2	0	0	20	49	10
300	0	2017	46	0	2	23	2	0	0	30	52	11
301	0	2017	70	1	2	19	2	2	0	15	37	14
302	0	2017	60	1	1	18	2	0	0	25	33	6
303	1	2017	55	0	3	15	2	0	0	30	63	17
304	0	2017	74	1	3	22	2	1	0	5	47	18
305	0	2017	51	0	1	19	2	0	0	25	36	6
306	1	2017	64	1	3	29	2	0	0	20	72	23
307	0	2017	67	1	2	19	2	0	0	15	47	9
308	NA	2017	73	1	2	34	2	0	0	10	38	7
309	1	2017	31	0	3	15	2	0	0	25	70	21
310	1	2017	77	1	3	22	2	0	0	70	84	33
311	1	2017	47	1	3	21	2	0	0	25	64	17
312	0	2017	69	1	2	21	2	0	0	15	54	12
313	1	2017	67	1	3	35	2	1	1	20	66	32
314	0	2017	58	1	1	20	2	0	0	10	40	7
315	0	2017	51	0	2	29	2	0	0	20	46	9
316	1	2017	51	0	2	21	2	2	0	15	39	14
317	1	2017	75	1	3	14	2	0	0	25	75	25
318	1	2017	54	1	3	14	2	0	0	30	60	15
319	0	2017	49	0	1	20	2	0	0	15	0	2
320	0	2017	48	0	1	24	2	0	0	5	13	3
321	0	2017	46	0	2	22	2	0	0	15	51	11
322	1	2017	55	1	3	15	2	1	1	25	59	26
323	0	2017	76	1	3	53	2	0	0	15	61	15
324	0	2017	59	1	2	28	2	0	0	10	43	8
325	1	2017	71	1	3	18	2	2	0	20	55	23
326	0	2017	49	0	1	14	2	0	0	20	29	5
327	0	2017	47	1	2	13	2	1	0	10	20	8
328	0	2017	49	0	2	8	2	1	0	15	34	12
329	1	2017	63	1	3	30	2	0	0	15	67	19
330	0	2017	54	1	1	16	2	0	0	25	34	6
331	0	2017	64	1	2	15	2	0	0	30	59	14
332	1	2017	69	1	3	45	2	2	0	20	49	20
333	1	2017	67	1	3	27	2	1	1	20	54	23
334	1	2017	46	0	3	21	2	3	0	20	54	23
335	0	2017	60	1	3	21	2	3	0	20	55	23
336	0	2017	52	0	1	11	2	2	0	30	11	6
337	1	2018	51	0	3	30	2	1	1	15	55	23
338	0	2019	42	0	2	17	2	0	0	25	52	11
339	0	2017	42	0	2	15	1	3	0	1	33	12
340	0	2018	47	0	2	16	2	1	0	20	25	9
341	0	2017	48	0	2	13	2	0	0	25	54	12
342	0	2017	68	1	1	36	2	0	0	15	31	5
343	0	2017	36	0	1	9	1	2	0	NA	10	6
344	0	2018	60	1	3	15	2	1	0	10	41	15
345	1	2018	76	1	3	15	2	0	0	30	66	18
346	0	2018	55	1	2	14	2	0	0	20	48	10
347	0	2018	67	1	1	14	2	0	0	12	39	7
348	1	2018	65	1	3	14	2	0	0	40	64	17
349	NA	2018	69	1	3	35	2	1	0	25	81	48
350	1	2018	62	0	3	23	2	0	0	25	65	18
351	0	2018	64	1	2	45	2	1	0	25	33	12
352	0	2018	64	1	1	15	2	0	0	15	16	3
353	1	2018	57	1	3	18	3	0	0	50	62	16
354	0	2018	44	0	2	25	2	0	0	25	55	12
355	0	2019	46	0	2	15	2	0	0	25	43	8
356	0	2018	62	1	2	19	2	2	0	20	36	13
357	1	2018	59	1	3	15	2	0	0	30	71	22
358	0	2018	57	1	2	12	2	0	0	25	47	9
359	1	2018	70	1	3	22	2	0	0	25	60	15
360	0	2018	73	1	2	14	2	0	0	30	51	11
361	0	2018	64	1	2	11	2	0	0	25	40	7
362	1	2018	31	0	3	19	2	2	0	20	46	18
363	0	2018	78	1	3	22	2	0	0	30	80	29
364	1	2018	66	1	3	11	3	0	0	60	73	23
365	1	2019	63	1	3	18	2	0	0	25	67	19
366	0	2018	64	1	2	23	2	1	0	10	34	12
367	0	2018	56	1	1	11	3	0	0	NA	36	6
368	0	2018	43	0	2	30	1	2	0	1	35	13
369	1	2018	58	1	3	15	1	5	0	10	30	43
370	0	2018	49	0	2	18	2	0	0	50	52	11
371	0	2018	49	0	1	22	2	0	0	10	39	7
372	1	2018	57	1	3	19	2	2	0	20	41	15
373	1	2018	68	1	3	20	2	0	0	40	64	17
374	1	2018	59	1	3	12	3	1	1	1	70	36
375	1	2018	52	0	3	21	2	2	0	15	57	25
376	0	2018	54	1	1	45	2	1	1	1	7	5
377	0	2018	35	0	2	20	2	1	0	15	26	10
378	0	2018	75	1	1	16	2	3	0	5	36	13
379	0	2018	50	1	2	30	2	0	0	20	49	10
380	1	2018	44	0	3	30	2	2	0	15	56	24
381	0	2018	56	1	2	23	2	0	0	20	51	11
382	0	2019	64	1	1	19	2	0	0	15	39	7
383	1	2018	57	1	3	12	3	0	0	1	63	17
384	0	2018	66	1	3	26	2	1	0	12	48	19
385	0	2018	74	1	2	17	2	0	0	30	53	12
386	1	2018	44	0	3	18	2	0	0	20	66	18
387	1	2018	72	1	3	17	2	0	0	25	63	17
388	1	2018	70	1	3	27	2	1	0	15	68	34
389	1	2018	52	0	3	21	2	1	0	20	46	18
390	1	2018	44	0	2	10	3	0	0	1	53	12
391	1	2018	64	1	2	18	2	0	0	25	53	12
392	0	2018	79	1	3	25	2	1	0	10	53	22
393	1	2018	72	1	3	15	2	0	0	20	60	15
394	0	2018	50	0	2	19	2	0	0	10	42	8
395	0	2018	51	1	1	10	2	3	0	10	4	3
396	0	2018	48	0	2	19	2	0	0	25	46	9
397	0	2018	58	0	2	19	2	1	1	20	36	13
398	1	2018	57	1	3	23	2	1	0	20	54	23
399	1	2018	71	1	3	18	2	1	0	20	50	20
400	0	2018	67	1	3	12	2	0	0	25	61	15
401	0	2018	63	1	2	70	2	2	0	10	33	12
402	0	2019	69	1	2	21	2	0	0	20	46	9
403	0	2018	38	0	1	21	2	0	0	25	40	7
404	1	2018	74	1	3	14	3	0	0	1	61	15
405	1	2018	44	0	3	28	2	1	1	15	64	30
406	0	2018	50	0	2	55	2	0	0	20	43	8
407	1	2018	57	1	3	56	2	2	0	25	82	49
408	0	2018	45	0	2	13	2	1	0	15	31	11
409	1	2018	73	1	3	13	3	0	0	1	67	19
410	1	2018	63	1	2	15	2	0	0	25	52	11
411	0	2019	65	1	3	21	2	0	0	20	63	17
412	0	2019	41	0	1	12	2	0	0	20	35	10
413	0	2019	40	0	2	28	2	0	0	20	50	10
414	1	2019	51	0	2	15	2	0	0	40	50	10
415	1	2019	73	1	3	13	2	2	0	20	60	27
416	0	2018	60	0	2	17	2	1	0	30	35	13
417	0	2018	36	0	2	24	1	3	0	NA	27	10
418	1	2019	79	1	3	21	2	0	0	25	71	22
419	1	2019	61	1	3	20	2	0	0	25	63	17
420	0	2019	63	1	2	16	2	0	0	20	51	11
421	1	2019	61	1	3	25	2	0	0	30	62	16
422	0	2019	67	1	2	14	2	2	0	10	22	8
423	NA	2019	44	0	2	25	2	3	0	20	28	10
424	NA	2019	71	1	2	13	2	0	0	25	54	12
425	1	2019	58	1	2	11	2	0	0	30	57	13
426	NA	2019	46	0	2	25	2	0	0	15	52	11
427	1	2019	76	1	3	13	2	1	0	22	60	13
428	1	2019	69	1	3	14	2	2	0	NA	43	16
429	1	2019	64	1	3	11	2	0	0	20	76	26
430	1	2019	61	1	3	15	2	1	1	20	50	20
431	0	2019	38	0	2	10	2	0	0	25	42	8
432	1	2019	67	1	3	25	2	0	0	25	61	15
433	0	2019	56	0	2	10	2	1	0	15	21	8
434	1	2019	57	1	3	13	2	0	0	40	71	22
435	NA	2019	50	1	2	12	1	0	0	25	50	10
436	1	2019	52	1	2	33	2	0	0	23	52	11
437	1	2019	72	1	3	22	2	0	0	12	62	16
438	0	2019	52	0	1	19	2	0	0	22	32	5
439	1	2019	37	0	1	14	2	0	0	15	33	6
440	0	2019	48	1	1	17	2	0	0	22	33	6
441	0	2019	43	0	1	21	2	0	0	15	30	5
442	1	2019	46	0	2	15	2	0	0	15	48	10
443	0	2019	56	1	1	15	2	0	0	15	32	5
444	1	2019	50	1	2	21	2	0	0	NA	51	11
445	1	2019	65	1	2	13	2	0	0	20	56	13
446	1	2019	73	1	3	17	2	0	0	35	72	23
447	0	2019	52	NA	1	16	2	0	0	NA	32	5
448	1	2019	74	1	3	17	2	1	1	22	76	42
449	1	2019	43	0	3	17	2	0	0	30	64	17
450	0	2019	51	1	2	21	2	0	0	20	48	10
451	0	2019	50	0	2	9	2	0	0	35	48	10
452	1	2019	49	0	3	35	2	1	1	30	51	21
453	0	2020	44	0	2	14	2	0	0	40	44	8
454	0	2019	47	0	3	22	2	1	1	22	44	17
455	0	2020	53	1	1	19	2	0	0	25	38	7
456	0	2020	53	1	2	15	2	0	0	25	47	9
457	0	2020	56	1	1	15	2	0	0	12	34	6
458	0	2020	59	1	1	16	2	1	1	15	14	6
459	1	2020	62	1	3	12	2	0	0	30	77	27
460	1	2020	49	0	3	15	2	0	0	22	67	19
461	1	2020	40	0	2	16	2	0	0	20	55	12
462	0	2020	39	0	2	25	2	0	0	10	42	8
463	0	2020	59	1	2	11	2	0	0	20	55	12
464	0	2020	50	1	2	22	2	0	0	20	52	11
465	1	2020	34	0	3	13	2	0	0	22	63	17
466	0	2020	52	1	1	25	2	0	0	5	25	4
467	0	2020	72	1	1	18	2	0	0	10	35	6
468	1	2020	55	1	3	15	2	0	0	10	65	18
469	0	2020	50	1	1	15	2	0	0	17	38	7
470	1	2020	48	0	2	19	2	0	0	25	54	12
471	0	2020	42	0	2	15	2	0	0	25	41	8
472	0	2020	43	0	1	17	2	0	0	12	24	4
473	0	2020	69	1	1	16	2	0	0	17	19	3
474	0	2020	64	1	1	13	2	0	0	25	38	7
475	NA	2020	59	1	3	11	2	0	0	25	71	22
476	0	2016	48	0	1	30	2	0	0	30	36	6
477	1	2016	51	1	3	17	2	1	0	22	61	28
478	0	2016	53	1	2	9	1	1	0	5	18	7
479	1	2016	77	1	3	21	2	1	0	20	67	33
480	0	2017	65	1	2	28	2	0	0	15	49	10
481	0	2018	44	0	3	9	1	2	0	20	43	16
482	1	2018	37	0	2	21	2	0	0	15	57	13
483	1	2018	63	1	3	11	2	1	0	22	65	35
484	0	2018	52	0	2	18	2	3	0	10	40	15
485	0	2019	44	0	2	25	2	2	0	10	21	8
486	0	2019	69	1	2	15	2	0	0	25	50	10
487	1	2019	58	0	2	15	2	0	0	22	57	13
488	1	2019	63	1	2	12	3	0	0	NA	58	14
489	1	2019	58	1	3	35	2	1	1	20	41	15
490	1	2019	52	1	3	19	2	1	1	17	43	16
491	1	2019	73	1	3	6	2	0	0	30	71	22
492	0	2016	64	1	1	8	2	0	0	30	37	6
493	0	2016	48	0	1	40	2	0	0	10	34	6
494	0	2016	70	1	1	8	2	0	0	30	22	4
495	NA	2016	46	0	3	42	2	0	0	15	62	16
496	0	2016	69	1	1	18	2	0	0	15	40	7
497	1	2016	72	1	2	17	3	0	0	26	58	14
498	0	2016	52	NA	2	14	2	0	0	20	45	9
499	1	2016	59	1	3	23	2	0	0	15	78	28
500	0	2016	52	NA	1	30	2	0	0	1	15	3
501	NA	2016	61	1	1	19	2	0	0	20	33	6
502	NA	2016	59	1	2	25	2	1	1	21	28	10
503	1	2016	57	1	2	24	2	0	0	25	43	8
504	1	2016	56	1	3	12	2	1	1	40	68	34
505	0	2016	70	1	1	27	2	0	0	30	35	6
506	1	2016	64	1	3	37	2	1	1	8	55	23
507	0	2016	65	1	3	22	2	0	0	5	61	15
508	0	2016	68	1	2	12	2	1	1	5	30	11
509	NA	2016	67	1	2	19	3	0	0	40	43	8
510	NA	2016	43	0	2	10	2	1	0	10	35	13
511	0	2016	63	1	1	13	2	0	0	25	16	3
512	1	2016	66	1	3	12	2	0	0	20	83	32
513	1	2016	68	1	3	13	2	0	0	25	84	33
514	0	2016	30	0	2	14	2	0	0	23	41	8
515	1	2016	50	NA	2	9	2	0	0	30	52	11
516	0	2016	71	1	1	25	2	0	0	8	30	5
517	NA	2016	47	0	3	22	2	0	0	35	75	25
518	NA	2016	50	NA	2	5	2	1	1	30	18	7
519	1	2016	57	1	2	19	2	0	0	15	57	13
520	NA	2016	54	1	3	25	2	0	0	15	65	18
521	1	2016	50	NA	2	31	2	1	1	5	31	11
522	0	2016	55	1	2	14	2	0	0	20	47	9
523	NA	2016	69	1	3	15	3	0	0	22	61	15
524	1	2016	62	1	3	7	3	0	0	20	75	25
525	1	2016	59	1	3	11	2	0	0	33	68	20
526	1	2016	55	1	3	45	2	1	1	20	58	26
527	1	2016	63	1	3	18	2	1	1	5	55	23
528	NA	2016	39	0	1	19	2	0	0	10	27	4
529	NA	2016	72	1	3	11	1	0	0	5	54	23
530	0	2016	72	1	3	30	2	0	0	11	68	20
531	NA	2016	69	1	1	9	2	0	0	7	22	4
532	0	2016	56	1	2	17	2	0	0	40	47	9
533	NA	2016	63	1	3	10	2	0	0	40	83	32
534	NA	2016	51	NA	2	16	2	2	0	20	20	8
535	NA	2016	44	0	3	9	2	0	0	40	66	18
536	0	2016	49	0	1	13	2	0	0	20	30	5
537	NA	2016	63	1	2	26	2	0	0	18	59	14
538	0	2016	57	1	2	22	2	0	0	15	56	13
539	NA	2016	65	1	3	35	2	0	0	24	66	18
540	NA	2016	54	1	3	11	2	0	0	40	61	15
541	0	2016	48	0	2	35	2	0	0	18	43	8
542	0	2016	63	1	3	45	2	0	0	10	81	30
543	0	2017	44	0	2	12	1	1	0	8	25	9
544	1	2017	66	1	3	19	3	0	0	40	79	28
545	0	2016	69	1	1	15	2	0	0	30	0	2
546	NA	2016	54	1	2	15	1	1	1	11	20	8
547	NA	2016	68	1	3	13	3	1	1	20	73	39
548	NA	2016	73	1	3	23	2	1	1	5	43	16
549	0	2017	57	1	1	22	2	0	0	9	36	6
550	0	2016	64	1	1	60	2	0	0	5	39	7
551	1	2016	70	1	3	13	3	2	0	10	54	23
552	NA	2016	77	1	2	15	2	0	0	1	58	14
553	1	2016	64	1	2	12	2	0	0	30	59	14
554	NA	2016	52	NA	1	14	2	0	0	17	21	4
555	NA	2016	59	1	3	14	2	0	0	20	63	17
556	0	2016	66	1	1	35	2	0	0	2	33	6
557	0	2016	71	1	2	22	2	0	0	15	52	11
558	NA	2016	68	1	2	12	2	1	1	10	22	8
559	0	2016	56	1	2	14	2	1	0	2	23	9
560	NA	2016	48	0	1	30	2	0	0	10	30	5
561	0	2016	53	1	2	20	2	0	0	22	50	10
562	NA	2016	69	1	1	76	2	0	0	8	24	4
563	1	2016	68	1	3	18	2	0	0	25	65	18
564	NA	2016	70	1	1	8	2	0	0	10	20	3
565	0	2016	67	1	2	8	3	0	0	10	47	9
566	NA	2016	69	1	2	11	2	0	0	15	54	12
567	0	2017	62	1	3	22	3	0	0	20	73	23
568	NA	2016	38	0	1	32	1	0	0	5	30	5
569	NA	2016	48	0	2	9	2	0	0	15	55	12
570	NA	2016	65	1	3	22	2	1	0	19	67	33
571	0	2016	58	1	1	18	1	1	0	2	5	5
572	NA	2016	61	1	1	15	2	0	0	5	15	3
573	NA	2016	42	0	3	17	2	1	1	15	45	17
574	NA	2016	56	1	2	19	2	0	0	25	47	9
575	NA	2016	69	1	2	10	2	1	1	5	23	9
576	NA	2016	61	1	1	13	2	0	0	18	38	7
577	0	2017	71	1	3	13	2	0	0	20	72	23
578	0	2017	65	1	2	11	2	0	0	10	42	8
579	NA	2016	68	1	1	20	2	0	0	10	39	7
580	0	2017	33	0	1	18	2	0	0	18	25	4
581	1	2017	64	1	2	18	2	0	0	15	53	12
582	NA	2016	50	NA	3	28	2	0	0	15	75	25
583	NA	2016	67	1	3	20	2	2	0	13	52	21
584	NA	2016	62	1	1	17	2	0	0	10	22	4
585	1	2017	61	1	2	60	2	0	0	10	59	14
586	1	2016	57	1	2	11	2	1	0	13	30	11
587	1	2017	49	0	2	10	2	2	0	10	29	10
588	NA	2016	62	1	3	30	2	2	0	25	65	31
589	NA	2016	65	1	2	17	2	0	0	25	45	9
590	0	2017	40	0	2	23	1	1	0	10	24	9
591	1	2017	73	1	3	16	3	0	0	20	70	21
592	NA	2016	38	0	1	21	2	0	0	10	17	3
593	0	2017	52	NA	1	19	2	0	0	30	30	5
594	NA	2016	64	1	2	28	2	0	0	15	58	14
595	NA	2016	39	0	3	25	2	1	1	35	58	26
596	1	2017	53	1	2	25	2	0	0	15	60	15
597	0	2017	46	0	1	22	2	0	0	20	30	5
598	NA	2016	50	NA	1	11	2	0	0	5	19	3
599	NA	2016	54	1	3	25	1	0	0	20	61	15
600	NA	2016	64	1	2	12	2	1	1	6	24	9
601	NA	2016	63	1	3	22	2	0	0	5	66	18
602	NA	2016	78	1	2	40	1	0	0	5	46	9
603	NA	2016	55	1	3	30	3	0	0	20	69	20
604	NA	2016	54	1	2	12	2	0	0	20	55	12
605	NA	2016	72	1	2	15	2	0	0	40	52	11
606	1	2018	48	0	2	22	2	0	0	14	56	13
607	NA	2016	70	1	1	15	1	1	0	18	15	7
608	NA	2016	54	1	1	13	2	0	0	20	35	6
609	1	2017	42	0	2	23	2	1	1	20	33	12
610	NA	2016	68	1	3	20	1	1	0	20	46	18
611	0	2017	68	1	1	12	2	0	0	20	40	7
612	NA	2016	63	1	1	12	1	1	0	8	15	7
613	NA	2016	49	0	2	18	2	0	0	15	43	8
614	1	2017	65	1	2	17	2	0	0	25	55	12
615	0	2017	47	0	2	19	3	0	0	15	54	12
616	NA	2016	47	0	2	23	1	2	0	17	26	10
617	1	2017	64	1	3	23	2	1	1	18	54	23
618	NA	2016	65	1	3	35	2	0	0	10	66	18
619	1	2017	72	1	3	12	2	0	0	20	66	18
620	NA	2016	35	0	1	12	2	0	0	12	27	4
621	1	2017	68	1	3	43	2	0	0	30	79	28
622	1	2017	65	1	3	15	3	0	0	20	64	17
623	NA	2016	59	1	3	22	2	1	1	20	60	27
624	NA	2016	63	1	1	35	2	0	0	15	40	7
625	NA	2016	52	NA	1	18	2	0	0	5	15	3
626	NA	2016	45	0	1	25	2	0	0	9	32	5
627	0	2017	66	1	1	23	2	0	0	10	34	6
628	NA	2016	66	1	3	23	2	1	1	20	93	44
629	NA	2016	49	0	1	37	2	0	0	25	36	6
630	0	2017	64	1	2	16	2	0	0	20	43	8
631	0	2017	47	0	2	30	2	0	0	20	44	8
632	0	2017	57	1	1	8	3	0	0	30	31	5
633	1	2017	36	0	2	11	3	0	0	20	49	10
634	NA	2017	63	1	2	16	2	0	0	20	60	15
635	NA	2017	51	NA	1	19	2	0	0	5	30	5
636	NA	2017	44	0	1	28	2	1	0	20	15	7
637	0	2017	70	1	1	38	2	0	0	5	33	6
638	NA	2016	55	1	1	42	2	0	0	10	23	4
639	NA	2017	50	NA	1	35	2	0	0	15	32	5
640	NA	2017	66	1	2	9	2	1	1	25	40	15
641	NA	2017	34	0	1	8	1	1	0	10	13	6
642	NA	2017	49	0	2	18	2	1	0	11	23	9
643	NA	2017	60	1	2	30	2	0	0	20	48	10
644	0	2017	70	1	2	28	2	0	0	7	47	9
645	0	2017	57	1	2	16	2	1	0	10	18	7
646	1	2017	66	1	3	27	2	0	0	15	80	29
647	0	2017	59	1	1	35	2	0	0	5	10	2
648	NA	2017	47	0	1	14	2	0	0	10	37	6
649	NA	2017	53	1	1	12	2	0	0	15	31	5
650	1	2017	70	1	2	30	2	0	0	25	56	13
651	NA	2017	72	1	3	28	2	1	0	20	68	34
652	NA	2017	48	0	2	11	2	1	1	5	23	9
653	NA	2017	40	0	2	16	2	0	0	20	45	9
654	NA	2017	40	0	3	15	2	0	0	30	73	23
655	NA	2017	62	1	2	70	2	0	0	15	58	14
656	0	2017	76	1	1	47	2	0	0	10	23	4
657	NA	2017	66	1	3	8	2	0	0	40	68	20
658	NA	2017	56	1	2	16	2	2	0	12	32	12
659	NA	2017	48	0	2	20	2	0	0	10	43	8
660	NA	2017	47	0	1	10	3	0	0	20	30	5
661	1	2017	58	1	3	11	3	0	0	25	76	26
662	1	2017	44	0	2	13	3	0	0	40	46	9
663	NA	2017	69	1	3	45	2	0	0	15	65	18
664	NA	2017	55	1	2	12	2	1	1	10	35	13
665	NA	2017	44	0	3	17	3	0	0	25	78	28
666	0	2017	46	0	1	29	2	0	0	100	18	3
667	NA	2017	59	1	3	14	2	1	1	20	74	40
668	NA	2017	63	1	3	25	3	0	0	16	71	22
669	NA	2017	56	1	2	11	2	1	1	20	40	15
670	1	2017	57	1	2	11	3	0	0	20	60	15
671	NA	2017	35	0	1	70	2	0	0	8	27	4
672	NA	2017	59	1	2	15	2	0	0	25	60	15
673	NA	2017	65	1	1	15	2	0	0	15	21	4
674	0	2017	45	0	1	32	2	0	0	15	33	6
675	1	2017	28	0	3	15	2	0	0	20	68	20
676	NA	2017	73	1	3	20	2	0	0	40	55	23
677	NA	2017	45	0	3	20	2	3	0	10	29	43
678	NA	2017	34	0	2	15	2	0	0	15	42	8
679	NA	2017	54	1	2	11	2	0	0	7	44	8
680	NA	2017	57	1	1	40	2	0	0	1	40	7
681	NA	2017	60	1	2	30	2	0	0	18	60	15
682	NA	2017	66	1	2	30	2	1	0	5	36	13
683	NA	2017	50	NA	2	12	2	1	1	5	27	10
684	NA	2017	41	0	2	22	2	1	1	10	35	13
685	NA	2017	76	1	3	13	2	0	0	22	68	20
686	0	2017	76	1	2	11	2	0	0	20	42	8
687	NA	2017	67	1	2	15	2	0	0	25	57	13
688	0	2017	46	0	1	25	2	0	0	20	29	5
689	0	2017	63	1	1	43	2	0	0	7	29	5
690	NA	2017	68	1	1	20	2	0	0	10	30	5
691	1	2017	43	0	2	15	2	0	0	25	58	14
692	NA	2017	61	1	3	30	2	1	1	8	45	17
693	NA	2017	47	0	1	13	1	1	0	5	11	6
694	0	2017	55	1	2	25	2	0	0	35	44	8
695	0	2017	53	1	2	22	2	0	0	15	47	9
696	NA	2017	69	1	2	10	2	0	0	30	45	9
697	NA	2017	68	1	2	19	2	0	0	20	48	10
698	0	2017	56	1	1	22	2	0	0	8	36	6
699	0	2017	73	1	2	25	1	0	0	25	42	8
700	NA	2017	41	0	1	15	2	0	0	10	24	4
701	0	2017	44	0	1	25	2	0	0	18	30	5
702	NA	2017	65	1	1	6	2	3	0	20	40	7
703	NA	2017	60	1	2	13	1	2	0	5	32	12
704	1	2017	45	0	3	25	2	0	0	10	64	17
705	NA	2017	52	NA	1	10	2	1	0	14	8	5
706	NA	2017	60	1	1	26	2	0	0	4	23	4
707	NA	2017	62	1	3	22	2	1	1	20	70	36
708	NA	2017	68	1	1	16	2	0	0	25	39	7
709	NA	2017	52	NA	1	15	2	0	0	10	25	4
710	NA	2017	68	1	1	29	2	0	0	10	25	4
711	NA	2017	56	1	2	50	2	0	0	40	43	8
712	NA	2017	54	1	2	40	2	0	0	20	44	8
713	1	2017	66	1	2	16	2	0	0	22	50	10
714	NA	2017	47	0	1	36	2	0	0	15	35	6
715	NA	2017	69	1	3	22	2	0	0	25	72	23
716	NA	2017	64	1	2	22	2	2	0	8	39	14
717	1	2017	53	1	3	35	2	1	1	15	42	16
718	NA	2017	74	1	2	50	1	1	0	6	37	14
719	NA	2017	55	1	3	20	2	1	0	20	66	32
720	1	2017	66	1	2	21	2	0	0	15	54	12
721	NA	2017	59	1	3	18	2	0	0	10	70	21
722	NA	2017	70	1	2	12	2	0	0	17	51	11
723	NA	2017	68	1	2	15	3	0	0	35	51	11
724	NA	2017	52	NA	1	36	2	0	0	5	29	5
725	1	2017	55	1	2	15	2	0	0	30	44	8
726	NA	2017	60	1	2	25	2	0	0	20	56	13
727	NA	2017	73	1	2	20	2	1	1	10	29	10
728	NA	2017	44	0	2	32	2	0	0	20	58	14
729	0	2017	44	0	1	15	3	0	0	25	40	7
730	0	2017	76	1	2	9	2	0	0	25	48	10
731	NA	2017	66	1	2	10	2	1	1	43	31	11
732	NA	2017	65	1	3	6	2	1	0	29	64	30
733	NA	2017	53	1	1	8	3	0	0	30	37	6
734	NA	2017	57	1	2	30	2	1	0	12	35	13
735	0	2017	56	1	1	9	3	0	0	15	31	5
736	NA	2017	54	1	2	35	2	0	0	15	55	12
737	NA	2017	50	NA	2	15	2	1	1	8	28	10
738	NA	2017	45	0	1	45	2	0	0	13	39	7
739	1	2017	56	1	3	22	2	0	0	25	62	16
740	NA	2017	43	0	3	42	2	1	1	25	44	17
741	0	2017	60	1	2	15	2	0	0	15	49	10
742	NA	2017	74	1	3	52	2	0	0	15	84	33
743	NA	2017	38	0	1	11	2	0	0	20	20	3
744	0	2017	48	0	1	40	2	0	0	5	23	4
745	NA	2017	50	NA	1	22	2	0	0	5	32	5
746	NA	2017	77	1	3	70	2	1	1	35	73	39
747	0	2017	45	0	1	26	2	0	0	15	33	6
748	NA	2017	71	1	2	6	3	0	0	25	51	11
749	NA	2017	42	0	2	19	2	1	1	15	31	5
750	NA	2017	55	1	2	22	2	0	0	25	51	11
751	NA	2017	57	1	2	11	2	0	0	10	42	8
752	0	2017	39	0	1	22	2	0	0	10	24	4
753	NA	2017	65	1	2	15	2	0	0	20	60	15
754	NA	2017	64	1	2	24	2	0	0	30	52	11
755	NA	2017	53	1	2	20	2	0	0	20	57	13
756	NA	2017	61	1	3	10	3	0	0	30	60	27
757	NA	2017	46	0	2	25	2	1	1	5	34	12
758	NA	2017	49	0	2	20	2	0	0	12	48	10
759	NA	2017	64	1	1	17	2	0	0	13	34	6
760	NA	2017	79	1	3	20	2	0	0	30	56	24
761	NA	2017	68	1	3	15	3	0	0	20	67	19
762	1	2017	71	1	2	29	2	0	0	15	60	15
763	1	2017	44	0	3	22	2	0	0	10	61	15
764	NA	2017	62	1	2	8	1	1	1	10	20	8
765	NA	2017	69	1	1	15	2	0	0	30	38	7
766	NA	2017	44	0	2	20	2	1	1	25	30	11
767	1	2017	57	1	2	21	2	1	1	10	38	14
768	NA	2017	69	1	3	18	2	1	1	35	65	31
769	NA	2017	58	1	2	18	2	0	0	5	59	14
770	0	2017	41	0	1	13	2	0	0	25	38	7
771	0	2017	68	1	2	27	2	0	0	20	46	9
772	NA	2017	74	1	2	30	1	1	0	8	34	12
773	1	2017	57	1	2	19	3	0	0	5	51	11
774	NA	2017	43	0	2	15	2	1	1	10	25	9
775	1	2017	59	1	3	35	2	0	0	10	75	25
776	NA	2017	61	1	3	15	2	0	0	20	68	20
777	1	2017	59	1	2	12	3	0	0	35	53	12
778	NA	2017	48	0	1	12	1	0	0	10	19	3
779	NA	2017	64	1	2	12	2	1	0	7	22	8
780	NA	2017	70	1	3	25	3	0	0	50	78	28
781	1	2017	54	1	2	30	2	0	0	35	53	12
782	NA	2017	50	NA	1	12	2	1	0	5	10	6
783	0	2017	62	1	2	22	2	0	0	15	25	9
784	0	2017	44	0	1	23	2	0	0	4	4	2
785	NA	2017	62	1	1	16	2	0	0	12	39	7
786	1	2017	67	1	3	23	2	0	0	9	67	19
787	NA	2017	61	1	2	25	2	1	1	10	20	8
788	NA	2017	56	1	1	40	2	0	0	5	35	6
789	NA	2017	65	1	3	18	2	0	0	15	67	19
790	NA	2017	72	1	3	11	1	2	0	12	42	16
791	1	2017	63	1	3	18	2	0	0	25	67	19
792	1	2017	56	1	3	12	2	0	0	24	61	15
793	NA	2017	71	1	3	28	2	1	0	10	48	19
794	1	2017	69	1	3	30	2	0	0	12	69	20
795	NA	2017	65	1	3	25	2	0	0	30	80	29
796	0	2017	43	0	2	32	2	0	0	10	59	14
797	1	2017	60	1	3	15	2	1	1	15	63	30
798	NA	2017	49	0	2	24	2	0	0	15	48	10
799	NA	2017	64	1	2	15	2	1	0	5	21	8
800	NA	2017	70	1	3	17	2	0	0	25	63	17
801	NA	2017	65	1	1	19	2	0	0	10	37	6
802	NA	2017	70	1	1	16	2	0	0	22	30	5
803	0	2017	77	1	2	23	2	0	0	5	55	12
804	NA	2017	80	1	2	12	2	0	0	20	52	11
805	NA	2017	69	1	1	45	2	0	0	10	38	7
806	NA	2017	59	1	3	13	1	2	0	11	47	18
807	NA	2017	60	1	1	25	2	0	0	15	35	6
808	0	2017	46	0	2	11	2	1	0	5	25	9
809	1	2017	47	0	2	10	2	1	0	5	40	15
810	NA	2017	44	0	1	15	2	0	0	15	32	5
811	NA	2017	48	0	1	17	2	0	0	10	7	2
812	NA	2017	43	0	3	30	2	1	1	20	44	17
813	1	2017	60	1	3	12	3	0	0	40	77	27
814	NA	2017	71	1	3	30	2	0	0	22	62	16
815	1	2017	51	NA	3	14	3	0	0	40	75	25
816	NA	2017	45	0	3	30	2	0	0	15	71	22
817	NA	2017	41	0	3	15	3	1	0	20	50	20
818	NA	2017	41	0	3	30	1	0	0	5	62	16
819	1	2017	68	1	3	18	2	0	0	25	66	18
820	NA	2017	72	1	3	18	2	0	0	40	76	26
821	0	2017	70	1	1	20	2	0	0	18	36	6
822	1	2017	65	1	3	17	2	1	1	12	50	20
823	NA	2017	75	1	3	25	2	0	0	15	61	15
824	0	2017	61	1	2	25	2	0	0	17	41	8
825	0	2017	47	0	1	13	2	0	0	5	7	2
826	1	2017	45	0	3	7	3	0	0	20	67	19
827	0	2017	48	0	1	17	2	0	0	22	32	5
828	0	2017	63	1	2	15	2	0	0	25	45	9
829	1	2017	51	NA	2	75	2	1	0	18	37	14
830	0	2017	49	0	2	19	2	2	0	18	24	9
831	0	2017	50	NA	1	15	2	0	0	40	31	5
832	0	2017	66	1	2	21	2	0	0	5	55	12
833	0	2017	44	0	2	11	1	0	0	18	50	10
834	0	2017	48	0	2	32	2	0	0	10	46	9
835	1	2017	52	NA	3	23	2	0	0	15	62	16
836	0	2017	62	1	2	22	2	0	0	17	46	9
837	0	2017	38	0	1	16	2	0	0	20	13	3
838	1	2017	62	1	3	20	2	0	0	30	67	19
839	1	2017	56	1	3	40	2	1	1	20	45	17
840	0	2017	67	1	2	6	2	1	0	2	24	9
841	0	2017	60	1	2	48	2	1	0	5	31	11
842	0	2017	57	1	3	27	1	2	0	5	57	25
843	1	2017	46	0	3	30	2	0	0	10	73	23
844	1	2017	63	1	3	22	2	0	0	20	65	18
845	0	2017	69	1	3	32	2	0	0	15	67	19
846	0	2017	61	1	1	30	2	0	0	5	31	5
847	1	2017	28	0	3	20	2	0	0	20	64	17
848	0	2017	45	0	2	18	2	0	0	25	45	9
849	0	2017	42	0	2	3	1	2	0	10	21	8
850	1	2018	67	1	2	32	2	0	0	8	51	11
851	0	2017	51	NA	1	37	1	0	0	5	26	4
852	1	2017	57	1	3	20	3	0	0	20	66	18
853	0	2017	34	0	1	30	2	0	0	15	40	7
854	0	2017	42	0	2	16	2	0	0	20	47	9
855	0	2017	47	0	2	27	2	1	1	20	30	11
856	1	2017	42	0	2	17	3	0	0	31	50	10
857	1	2017	42	0	2	22	2	0	0	18	51	11
858	0	2017	66	1	1	22	2	0	0	10	25	4
859	0	2017	64	1	1	12	3	0	0	30	39	7
860	0	2017	50	NA	1	24	1	0	0	22	26	4
861	0	2017	62	1	2	19	2	0	0	25	42	8
862	0	2017	47	0	2	22	2	1	1	5	30	11
863	1	2017	70	1	3	24	2	0	0	30	81	30
864	1	2017	61	1	3	33	2	1	1	12	55	23
865	1	2017	56	1	3	18	3	0	0	30	75	25
866	0	2017	66	1	2	22	2	0	0	10	55	12
867	1	2017	57	1	3	12	2	0	0	25	77	27
868	1	2017	32	0	2	22	1	0	0	10	43	8
869	0	2017	45	0	1	28	2	0	0	15	26	4
870	0	2017	59	1	1	40	2	0	0	15	34	6
871	0	2018	62	1	2	19	1	3	0	2	24	9
872	1	2018	64	1	3	22	2	0	0	25	72	23
873	1	2018	62	1	2	35	2	0	0	10	58	14
874	0	2018	69	1	2	11	2	0	0	30	45	9
875	0	2018	41	0	2	23	1	0	0	15	41	8
876	1	2018	71	1	3	12	2	0	0	30	65	18
877	1	2018	72	1	3	14	2	0	0	25	71	22
878	0	2018	57	1	2	23	2	1	0	10	24	9
879	1	2018	51	NA	2	9	2	1	0	21	27	10
880	1	2018	43	0	2	16	2	0	0	25	50	10
881	1	2018	55	1	2	18	2	0	0	35	53	12
882	0	2018	43	0	1	17	2	0	0	20	30	5
883	0	2018	51	NA	1	30	1	0	0	10	22	4
884	0	2018	48	0	1	23	2	0	0	5	15	3
885	1	2018	62	1	3	25	2	0	0	20	77	27
886	1	2018	52	NA	2	8	2	0	0	32	48	10
887	0	2018	71	1	1	11	2	0	0	18	35	6
888	0	2018	59	1	2	23	1	1	0	12	19	8
889	0	2018	35	0	1	12	2	0	0	25	30	5
890	0	2018	59	1	2	34	2	0	0	20	41	8
891	1	2018	53	1	2	30	1	1	0	8	28	10
892	1	2018	65	1	3	30	2	0	0	5	73	23
893	1	2018	53	1	3	28	2	0	0	15	71	22
894	1	2018	71	1	3	14	3	0	0	30	64	17
895	1	2018	58	1	2	16	2	0	0	20	60	15
896	0	2018	68	1	1	40	2	0	0	5	39	7
897	1	2018	49	0	1	25	2	0	0	5	26	4
898	1	2018	44	0	3	12	2	0	0	35	61	15
899	0	2018	48	0	2	25	2	0	0	15	41	8
900	1	2018	46	0	2	31	2	1	1	12	38	14
901	0	2018	58	1	2	15	1	1	0	20	26	10
902	0	2018	54	1	2	12	2	0	0	25	47	9
903	1	2018	63	1	2	9	2	0	0	28	58	14
904	0	2018	48	0	1	15	2	0	0	10	22	4
905	0	2018	54	1	1	22	1	0	0	14	33	6
906	0	2018	48	0	1	5	3	0	0	20	32	5
907	1	2018	62	1	1	16	2	0	0	25	29	5
908	0	2018	60	1	2	6	1	1	0	5	23	9
909	0	2018	52	NA	1	25	2	0	0	2	24	4
910	0	2018	46	0	1	35	2	0	0	15	28	5
911	1	2018	69	1	3	14	2	1	0	8	42	16
912	0	2018	60	1	1	21	2	0	0	10	37	6
913	0	2018	61	1	1	40	2	0	0	7	29	5
914	0	2018	51	NA	1	14	2	0	0	5	11	2
915	0	2018	42	0	1	30	3	0	0	22	28	5
916	1	2018	69	1	3	15	3	0	0	25	65	18
917	0	2018	73	1	3	22	2	0	0	40	63	17
918	0	2018	50	NA	1	8	2	0	0	40	39	7
919	0	2018	56	1	2	22	2	0	0	15	44	8
920	0	2018	52	NA	1	17	1	0	0	22	28	5
921	1	2018	37	0	3	35	2	0	0	5	63	17
922	1	2018	48	0	2	31	2	0	0	10	59	14
923	1	2018	60	1	2	17	2	0	0	22	56	13
924	1	2018	61	1	3	20	2	1	0	10	79	45
925	0	2018	57	1	1	15	2	0	0	21	31	5
926	1	2018	55	1	2	19	3	0	0	30	59	14
927	1	2018	61	1	3	7	3	0	0	22	68	20
928	0	2018	49	0	2	21	2	0	0	12	41	8
929	1	2018	42	0	3	18	2	0	0	25	76	26
930	0	2018	41	0	2	23	2	0	0	11	45	9
931	0	2018	46	0	1	16	2	0	0	28	36	6
932	1	2018	32	0	3	18	3	0	0	20	82	31
933	1	2018	49	0	2	14	3	0	0	25	57	13
934	0	2018	53	1	2	14	1	2	0	5	21	8
935	1	2018	53	1	2	30	2	0	0	20	57	13
936	0	2018	58	1	2	22	2	0	0	20	50	10
937	1	2018	70	1	3	22	2	0	0	23	73	23
938	1	2018	73	1	2	11	2	0	0	25	57	13
939	1	2018	72	1	3	12	3	0	0	25	72	23
940	1	2018	54	1	2	16	2	0	0	30	51	11
941	1	2018	62	1	2	38	2	0	0	5	58	14
942	0	2018	54	1	1	28	2	0	0	15	40	7
943	1	2018	31	0	2	15	2	0	0	20	50	10
944	0	2018	54	1	1	13	2	0	0	20	33	6
945	0	2018	44	0	1	18	2	0	0	20	40	7
946	1	2018	70	1	2	16	2	0	0	25	60	15
947	1	2018	46	0	2	14	2	0	0	17	57	13
948	1	2018	37	0	3	20	2	1	1	5	51	21
949	1	2018	68	1	3	22	3	0	0	10	61	15
950	0	2018	72	1	3	24	2	0	0	22	65	18
951	0	2018	53	1	2	19	2	0	0	20	49	10
952	0	2018	45	0	1	12	2	0	0	10	37	6
953	0	2018	44	0	1	35	2	0	0	10	39	7
954	0	2018	73	1	2	29	2	0	0	28	58	14
955	1	2018	49	0	2	10	2	2	0	15	28	10
956	0	2018	52	NA	2	11	1	1	0	5	24	9
957	1	2018	51	NA	2	17	2	0	0	25	43	8
958	1	2018	72	1	3	17	2	0	0	30	72	23
959	0	2018	52	NA	1	12	2	0	0	22	34	6
960	0	2018	68	1	2	16	1	1	0	2	17	7
961	0	2018	52	NA	2	15	1	1	0	5	20	8
962	0	2018	42	0	1	11	1	0	0	25	25	4
963	1	2018	60	1	3	17	3	0	0	25	63	17
964	1	2018	69	1	3	17	3	0	0	25	73	23
965	1	2018	47	0	3	25	2	0	0	10	77	27
966	1	2018	75	1	3	20	3	0	0	40	67	19
967	0	2018	64	1	1	15	3	0	0	20	40	7
968	1	2018	70	1	3	9	3	0	0	50	63	17
969	0	2018	78	1	3	17	2	0	0	30	71	22
970	0	2018	40	0	1	25	1	0	0	12	36	6
971	0	2018	68	1	2	23	2	1	1	8	36	13
972	0	2018	49	0	1	37	1	0	0	5	24	4
973	0	2018	61	1	2	11	3	0	0	20	60	15
974	0	2018	52	NA	1	21	2	0	0	15	26	4
975	0	2018	47	0	1	35	2	0	0	10	39	7
976	0	2018	42	0	1	13	2	0	0	22	32	5
977	0	2018	65	1	2	12	2	0	0	23	58	14
978	0	2018	60	1	3	17	2	1	0	22	72	38
979	0	2018	57	1	2	21	2	0	0	15	44	8
980	1	2018	65	1	2	12	2	0	0	22	57	13
981	1	2018	62	1	3	22	2	1	1	22	63	30
982	0	2018	74	1	2	15	2	0	0	30	53	12
983	0	2018	48	0	2	12	2	0	0	25	47	9
984	1	2018	45	0	3	16	2	0	0	40	63	17
985	1	2018	59	1	3	50	1	0	0	10	61	15
986	0	2018	61	1	2	16	1	1	0	2	34	12
987	0	2018	69	1	2	26	2	0	0	6	50	10
988	1	2018	57	1	3	23	2	0	0	15	72	23
989	1	2018	50	NA	2	30	2	0	0	10	60	15
990	1	2018	50	NA	3	14	3	0	0	20	71	22
991	1	2019	57	1	3	75	2	1	1	25	75	41
992	1	2018	63	1	3	17	2	0	0	35	65	18
993	1	2018	52	NA	3	7	3	0	0	40	64	17
994	0	2018	48	0	1	28	2	0	0	3	40	7
995	0	2018	72	1	2	10	2	0	0	30	57	13
996	1	2018	52	NA	3	35	2	0	0	22	66	18
997	0	2018	64	1	2	19	2	0	0	20	43	8
998	1	2018	55	1	2	30	2	0	0	20	48	10
999	0	2018	64	1	3	15	2	0	0	25	73	23
1000	1	2018	64	1	2	23	2	0	0	20	60	15
1001	0	2018	38	0	1	31	2	0	0	7	22	4
1002	1	2018	54	1	2	15	2	0	0	25	52	11
1003	1	2018	54	1	2	21	2	0	0	15	57	13
1004	1	2018	40	0	3	21	2	0	0	22	66	18
1005	0	2018	35	0	2	9	2	0	0	18	43	8
1006	1	2018	42	0	3	7	1	1	1	5	43	16
1007	1	2018	49	0	3	22	2	0	0	20	73	23
1008	0	2018	48	0	1	13	1	0	0	30	40	7
1009	1	2018	65	1	3	22	2	0	0	10	61	15
1010	0	2018	53	1	2	25	2	0	0	5	44	8
1011	1	2018	48	0	1	6	2	0	0	21	14	3
1012	1	2018	45	0	3	17	3	1	1	20	70	36
1013	1	2018	46	0	2	27	1	0	0	22	56	13
1014	0	2018	70	1	2	11	3	0	0	28	43	8
1015	1	2019	62	1	2	14	1	2	0	5	37	14
1016	0	2018	46	0	2	18	1	2	0	10	28	10
1017	0	2018	44	0	2	22	2	0	0	20	45	9
1018	0	2018	46	0	1	8	2	0	0	31	14	3
1019	1	2019	54	1	2	13	2	0	0	31	58	14
1020	1	2018	35	0	2	13	2	0	0	40	55	12
1021	0	2019	56	1	2	11	2	0	0	15	24	9
1022	0	2018	52	NA	1	45	2	0	0	8	34	6
1023	0	2018	47	0	1	13	2	0	0	22	35	6
1024	1	2018	53	1	3	22	2	0	0	27	70	21
1025	0	2018	44	0	1	22	2	0	0	27	32	5
1026	0	2019	56	1	3	16	2	0	0	25	68	20
1027	NA	2018	56	1	3	15	2	1	0	20	49	20
1028	1	2018	59	1	3	21	2	0	0	22	64	17
1029	1	2019	69	1	2	12	3	0	0	50	59	14
1030	1	2019	66	1	2	12	2	1	0	12	32	12
1031	0	2018	52	NA	1	21	2	0	0	7	32	5
1032	1	2018	59	1	3	14	2	1	1	25	42	16
1033	0	2019	63	1	1	30	2	0	0	5	28	5
1034	0	2019	63	1	2	8	2	0	0	25	45	9
1035	0	2019	65	1	2	14	3	0	0	12	45	9
1036	0	2019	49	0	2	24	2	0	0	8	41	8
1037	0	2019	63	1	3	22	2	0	0	19	63	17
1038	0	2019	52	NA	2	13	2	0	0	22	43	8
1039	1	2019	56	1	3	24	2	0	0	15	72	23
1040	1	2019	50	NA	3	18	3	0	0	25	75	25
1041	0	2019	34	0	1	18	2	0	0	14	27	4
1042	1	2019	58	1	3	21	2	0	0	10	66	18
1043	1	2019	36	0	2	12	2	0	0	65	59	14
1044	0	2019	62	1	2	10	2	0	0	30	46	9
1045	0	2019	68	1	1	22	2	0	0	20	38	7
1046	0	2019	39	0	1	15	1	1	1	5	7	5
1047	1	2019	60	1	3	33	2	0	0	24	69	20
1048	1	2019	50	NA	2	13	3	0	0	35	54	12
1049	0	2019	54	1	2	28	2	0	0	10	55	12
1050	0	2019	72	1	1	10	2	0	0	30	33	6
1051	1	2019	55	1	3	8	2	0	0	40	74	24
1052	1	2019	53	1	3	16	3	0	0	40	66	18
1053	0	2019	49	0	1	12	2	0	0	23	20	3
1054	0	2019	55	1	2	14	2	0	0	25	50	10
1055	0	2019	59	1	2	20	2	0	0	20	43	8
1056	0	2019	34	0	2	12	1	1	0	11	21	8
1057	0	2019	56	1	1	28	2	0	0	10	40	7
1058	0	2018	73	1	3	25	2	0	0	25	70	21
1059	0	2017	69	1	2	45	2	0	0	10	42	8
1060	1	2016	67	1	3	15	3	1	1	20	58	26
1061	1	2019	65	1	3	30	2	0	0	25	77	27
1062	0	2019	72	1	2	16	1	1	1	12	19	8
1063	0	2017	60	1	2	25	2	0	0	20	52	11
1064	1	2016	69	1	3	10	2	0	0	20	62	16
1065	0	2016	74	1	3	15	2	0	0	40	71	22
1066	1	2017	78	1	3	70	2	1	1	5	55	23
1067	NA	2018	55	1	2	21	1	0	0	12	50	10
1068	1	2017	75	1	3	16	3	0	0	20	74	24
1069	0	2017	50	NA	1	9	3	0	0	19	23	4
1070	1	2016	65	1	2	14	2	0	0	17	60	15
1071	1	2016	68	1	3	12	2	0	0	30	72	23
1072	0	2019	60	1	2	30	1	0	0	9	48	10
1073	1	2017	64	1	2	10	3	0	0	35	60	15
1074	0	2019	50	NA	1	10	2	0	0	28	30	5
1075	1	2018	71	1	3	16	2	0	0	40	83	32
1076	1	2018	68	1	2	30	2	1	1	6	35	13
1077	1	2018	70	1	2	18	2	0	0	30	59	14
1078	0	2016	60	1	2	6	2	0	0	18	43	8
1079	1	2016	61	1	2	20	2	0	0	17	26	10
1080	0	2016	39	0	1	13	1	0	0	21	24	4
1081	1	2017	67	1	3	12	2	1	0	25	72	38
1082	1	2016	71	1	3	22	3	0	0	50	92	42
1083	NA	2017	73	1	2	80	2	0	0	10	43	8
1084	1	2018	63	1	3	18	3	0	0	23	66	18
1085	1	2018	65	1	2	15	2	0	0	40	51	11
1086	1	2017	69	1	3	20	2	2	0	10	45	17
1087	0	2017	71	1	1	17	2	0	0	24	22	4
1088	NA	2017	45	0	1	15	1	0	0	22	21	4
1089	0	2018	73	1	2	7	3	0	0	30	53	12
1090	1	2017	50	NA	3	12	3	0	0	25	75	25
1091	0	2019	51	NA	2	20	2	0	0	25	60	15
1092	1	2019	39	0	3	16	2	1	1	25	59	26
1093	0	2019	49	0	2	12	2	0	0	23	20	3
1094	0	2019	59	1	2	20	2	0	0	20	43	8
1095	0	2019	55	1	2	14	2	0	0	25	50	10
1096	1	2019	41	0	3	16	3	1	1	20	69	35
1097	0	2019	50	NA	1	12	1	1	0	2	0	4
1098	1	2019	42	0	3	15	2	0	0	30	68	20
1099	0	2019	59	1	1	7	2	0	0	8	26	4
1100	1	2019	78	1	2	16	3	0	0	25	55	12
1101	0	2019	79	1	2	14	3	0	0	30	47	9
1102	0	2019	64	1	2	22	2	0	0	22	45	9
1103	1	2019	70	1	2	16	2	0	0	22	53	12
1104	0	2019	47	0	1	28	2	0	0	15	40	7
1105	0	2019	79	1	3	11	3	0	0	25	61	15
1106	1	2019	57	1	2	25	2	0	0	40	59	14
1107	1	2019	70	1	3	11	3	0	0	30	73	23
1108	0	2019	78	1	2	22	2	0	0	15	50	10
1109	1	2019	44	0	2	15	2	1	1	15	39	14
1110	0	2019	83	1	3	38	2	0	0	28	78	28
1111	0	2019	41	0	1	29	1	0	0	9	31	5
1112	1	2019	64	1	2	18	3	0	0	30	58	14
1113	1	2019	48	0	2	11	2	0	0	27	57	13
1114	0	2019	52	NA	2	25	2	1	1	6	19	8
1115	1	2019	41	0	2	29	2	0	0	20	57	13
1116	0	2019	62	1	2	15	1	1	0	8	25	9
1117	0	2019	61	1	2	9	1	1	1	14	27	10
1118	1	2019	69	1	3	42	2	0	0	30	82	31
1119	1	2019	69	1	2	18	2	0	0	30	55	12
1120	0	2019	54	1	1	32	2	0	0	12	28	5
1121	0	2019	62	1	2	12	2	0	0	25	44	8
1122	0	2019	54	1	2	8	2	0	0	35	52	11
1123	1	2019	47	0	2	17	2	0	0	25	56	13
1124	0	2019	43	0	1	15	3	0	0	30	35	6
1125	1	2019	46	0	3	18	2	0	0	35	63	17
1126	1	2019	47	0	2	22	2	0	0	20	54	12
1127	1	2019	63	1	3	7	2	0	0	70	64	17
1128	1	2019	70	1	2	19	3	0	0	20	58	14
1129	1	2019	42	0	3	14	3	0	0	25	70	21
1130	0	2019	59	1	2	18	3	0	0	25	43	8
1131	1	2019	63	1	3	13	3	0	0	25	69	20
1132	NA	2019	69	1	3	17	3	0	0	10	68	20
1133	1	2019	41	0	2	20	2	1	1	40	34	12
1134	1	2019	67	1	3	17	2	0	0	38	80	29
1135	1	2019	60	1	3	17	2	0	0	32	68	20
1136	1	2019	42	0	2	22	2	0	0	17	55	12
1137	1	2019	42	0	2	10	3	0	0	15	59	14
1138	1	2019	47	0	3	25	2	0	0	23	78	28
1139	1	2019	44	0	3	22	2	1	1	12	49	20
1140	1	2019	61	1	3	12	3	0	0	23	69	20
1141	0	2019	48	0	2	35	2	0	0	10	41	8
1142	1	2019	51	NA	3	12	2	0	0	30	66	18
1143	0	2019	40	0	1	16	2	0	0	25	38	7
1144	0	2019	73	1	2	42	2	0	0	12	49	10
1145	0	2019	37	0	3	11	2	0	0	23	67	19
1146	0	2019	68	1	2	22	2	0	0	15	41	8
1147	1	2019	67	1	3	21	2	0	0	22	64	17
1148	1	2019	57	1	3	25	1	1	0	14	42	16
1149	1	2019	40	0	2	31	2	0	0	14	58	14
1150	0	2019	53	1	2	14	2	0	0	20	41	8
1151	1	2019	53	1	2	23	2	1	1	12	29	10
1152	0	2019	49	0	1	21	1	0	0	8	27	4
1153	1	2019	63	1	3	15	2	0	0	30	68	20
1154	1	2019	57	1	2	22	1	0	0	5	51	11
1155	1	2019	73	1	3	34	2	1	1	22	46	18
1156	1	2019	60	1	3	35	2	0	0	12	71	22
1157	0	2019	59	1	1	22	2	0	0	15	34	6
1158	1	2019	53	1	3	30	2	0	0	50	90	40
1159	1	2019	57	1	2	22	2	0	0	5	55	12
1160	0	2019	58	1	1	25	2	0	0	6	24	4
1161	1	2019	61	1	3	11	3	0	0	25	84	33
1162	1	2019	49	0	2	23	2	0	0	50	50	10
1163	1	2019	42	0	3	21	2	0	0	15	62	16
1164	0	2019	54	1	2	21	3	0	0	15	46	9
1165	1	2019	75	1	3	50	2	0	0	22	71	22
1166	0	2019	39	0	1	27	1	0	0	20	31	5
1167	1	2019	73	1	3	12	3	0	0	21	62	16
1168	1	2019	63	1	3	16	3	0	0	30	67	19
1169	1	2019	66	1	2	15	2	1	0	15	36	13
1170	1	2019	63	1	3	21	2	1	1	10	53	22
1171	1	2019	69	1	3	11	3	0	0	35	75	25
1172	0	2019	65	1	2	30	1	0	0	10	44	8
1173	1	2019	70	1	2	16	1	1	0	10	45	9
1174	0	2019	48	0	1	23	2	0	0	5	30	5
1175	1	2019	54	1	3	22	1	1	0	12	75	41
1176	1	2019	48	0	2	26	2	1	1	10	33	12
1177	1	2019	62	1	2	18	2	0	0	22	48	10
1178	0	2019	45	0	1	22	2	0	0	10	38	7
1179	0	2019	50	NA	1	35	2	0	0	11	32	5
1180	0	2019	44	0	1	12	3	0	0	8	31	5
1181	0	2019	67	1	1	23	2	0	0	23	37	6
1182	0	2019	66	1	1	35	2	0	0	1	19	3
1183	0	2019	36	0	2	20	2	0	0	15	41	8
1184	0	2019	53	1	1	15	2	0	0	25	31	5
1185	1	2019	64	1	2	11	2	0	0	22	57	13
1186	0	2019	42	0	1	17	2	0	0	15	26	4
1187	1	2019	68	1	3	13	2	1	0	16	46	18
1188	0	2019	50	NA	1	15	2	0	0	23	27	4
1189	1	2019	50	NA	3	22	2	0	0	15	65	18
1190	0	2019	50	NA	1	43	2	0	0	40	26	4
1191	0	2019	68	1	2	11	2	0	0	21	52	11
1192	1	2019	63	1	3	24	2	0	0	22	70	21
1193	1	2019	36	0	3	23	1	0	0	12	66	18
1194	1	2019	71	1	3	16	1	1	0	5	43	16
1195	1	2019	63	1	3	19	1	1	0	15	42	16
1196	0	2019	63	1	1	40	2	0	0	10	26	4
1197	1	2019	58	1	2	18	2	0	0	10	53	12
1198	1	2019	51	NA	3	22	2	0	0	18	61	15
1199	0	2019	69	1	1	25	2	0	0	7	35	6
1200	1	2019	56	1	2	40	2	0	0	12	44	8
1201	1	2019	62	1	3	19	2	0	0	25	68	20
1202	1	2019	65	1	2	15	2	0	0	15	57	13
1203	1	2019	50	NA	2	27	2	0	0	17	41	8
1204	1	2019	55	1	3	14	3	0	0	40	75	25
1205	1	2019	53	1	3	32	1	1	0	12	47	18
1206	0	2019	26	0	1	12	3	0	0	23	27	4
1207	1	2019	66	1	3	23	2	0	0	15	67	19
1208	0	2019	48	0	1	12	2	0	0	20	31	5
1209	1	2019	38	0	2	12	2	0	0	40	60	15
1210	0	2019	51	NA	1	20	2	0	0	25	40	7
1211	1	2019	43	0	3	13	3	0	0	40	63	17
1212	1	2019	45	0	3	11	2	0	0	40	73	23
1213	1	2019	44	0	3	13	2	1	1	20	58	26
1214	0	2019	45	0	2	25	2	1	1	7	20	8
1215	1	2019	45	0	2	35	1	1	0	10	38	14
1216	0	2019	56	1	3	12	3	0	0	80	83	32
1217	1	2019	63	1	2	20	2	0	0	10	52	11
1218	1	2019	59	1	3	14	3	0	0	40	61	15
1219	0	2019	56	1	1	22	2	0	0	4	21	4
1220	1	2019	62	1	2	15	2	1	0	12	34	12
1221	0	2019	50	NA	2	12	3	0	0	30	51	11
1222	1	2019	69	1	2	14	2	0	0	12	60	15
1223	0	2019	48	0	1	35	2	0	0	5	25	4
1224	0	2019	69	1	1	21	2	0	0	18	36	6
1225	1	2019	47	0	3	13	3	0	0	40	73	23
1226	0	2019	60	1	2	25	2	0	0	12	49	10
1227	1	2019	53	1	2	22	2	9	0	20	51	11
1228	0	2019	71	1	3	14	2	0	0	35	73	23
1229	1	2019	51	NA	3	16	2	1	1	40	44	17
1230	1	2019	47	0	3	25	2	0	0	31	81	30
1231	0	2019	66	1	1	12	2	0	0	22	15	3
1232	0	2019	43	0	1	25	2	0	0	5	18	3
1233	0	2019	47	0	2	11	2	0	0	20	49	10
1234	1	2019	58	1	3	19	3	0	0	25	69	20
1235	0	2019	40	0	2	20	2	0	0	20	47	9
1236	1	2019	60	1	2	23	2	0	0	15	52	11
1237	0	2019	71	1	2	35	2	0	0	10	47	9
1238	0	2019	33	0	2	16	2	1	1	15	28	10
1239	1	2019	53	1	3	16	2	1	1	22	51	21
1240	1	2019	43	0	2	13	3	0	0	50	53	12
1241	0	2019	67	1	1	10	3	0	0	18	35	6
1242	1	2019	69	1	3	18	3	0	0	35	68	20
1243	0	2019	73	1	3	23	1	1	0	20	44	17
1244	1	2019	66	1	3	28	2	1	1	25	64	30
1245	0	2019	68	1	1	36	2	0	0	5	27	4
1246	0	2019	56	1	1	12	2	0	0	22	8	2
1247	1	2019	48	0	2	23	2	0	0	23	53	12
1248	0	2019	64	1	2	14	3	0	0	20	40	7
1249	1	2019	69	1	2	16	1	1	0	10	39	14
1250	1	2019	62	1	3	17	3	0	0	15	67	19
1251	1	2019	70	1	3	41	2	0	0	17	87	37
1252	1	2019	75	1	3	21	3	0	0	35	91	41
1253	1	2019	54	1	3	32	2	0	0	40	74	24
1254	1	2019	46	0	3	20	3	0	0	60	76	26
1255	1	2019	37	0	3	8	3	1	1	25	50	20
1256	0	2019	44	0	1	10	2	0	0	20	28	5
1257	1	2019	44	0	3	15	2	0	0	25	68	20
1258	1	2019	70	1	3	22	2	0	0	15	63	17
1259	1	2019	59	1	2	8	2	1	0	10	35	13
1260	1	2019	38	0	1	10	3	0	0	40	40	7
1261	1	2019	48	0	2	14	2	0	0	23	42	8
1262	1	2019	43	0	2	25	2	0	0	5	50	10
1263	1	2019	45	0	2	12	2	0	0	25	42	8
1264	0	2019	73	1	3	30	3	1	0	20	61	28
1265	0	2019	49	0	1	13	2	0	0	20	34	6
1266	1	2019	53	1	2	25	2	0	0	12	56	13
1267	0	2019	68	1	2	18	2	0	0	22	57	13
1268	0	2019	49	0	2	21	2	0	0	40	47	9
1269	1	2019	46	0	2	13	2	0	0	50	53	12
1270	0	2019	43	0	1	35	2	0	0	12	19	3
1271	0	2019	52	NA	1	22	2	0	0	8	19	3
1272	0	2019	61	1	1	13	1	0	0	30	9	5
1273	0	2019	47	0	1	28	2	0	0	15	34	6
1274	1	2019	43	0	2	15	2	0	0	30	55	12
1275	1	2019	58	1	2	15	2	1	0	25	23	9
1276	1	2019	73	1	3	14	3	0	0	25	66	18
1277	1	2019	54	1	2	25	2	0	0	25	55	12
1278	0	2019	67	1	3	28	2	0	0	5	69	20
1279	1	2019	66	1	2	13	3	0	0	30	49	10
1280	1	2019	55	1	2	11	3	0	0	13	55	12
1281	1	2019	43	0	2	15	2	0	0	30	51	11
1282	1	2019	67	1	3	15	3	0	0	50	67	19
1283	1	2019	40	0	2	14	2	0	0	22	43	8
1284	0	2019	40	0	1	22	2	0	0	10	33	6
1285	1	2019	65	1	3	13	3	0	0	13	68	20
1286	1	2019	40	0	3	15	2	0	0	22	71	22
1287	1	2019	74	1	3	20	3	0	0	45	83	32
1288	0	2019	49	0	1	21	2	0	0	10	26	4
1289	1	2019	54	1	3	15	2	0	0	30	72	23
1290	0	2019	57	1	1	20	2	0	0	5	37	6
1291	1	2019	42	0	2	31	2	0	0	3	57	13
1292	1	2019	67	1	2	15	2	1	0	10	32	12
1293	1	2019	59	1	3	14	2	1	1	20	59	26
1294	1	2019	72	1	3	12	3	0	0	25	66	18
1295	1	2019	62	1	3	43	2	0	0	10	61	15
1296	0	2019	38	0	2	13	3	0	0	22	60	15
1297	1	2019	27	0	3	32	2	0	0	25	61	15
1298	1	2019	52	NA	3	15	2	1	0	35	81	48
1299	0	2019	49	0	1	18	2	0	0	25	0	2
1300	1	2019	65	1	2	21	2	0	0	22	56	13
1301	0	2019	64	1	1	21	2	0	0	5	36	6
1302	1	2019	41	0	2	11	2	1	0	10	27	10
1303	1	2019	59	1	3	41	2	1	0	38	81	48
1304	0	2019	50	NA	2	17	2	0	0	25	47	9
1305	0	2017	40	NA	2	10	1	1	0	12	39	14
1306	0	2017	54	NA	3	12	2	1	0	5	43	16
1307	1	2017	74	NA	3	65	2	1	0	20	63	30
1308	0	2017	65	NA	1	22	2	0	0	25	39	7
1309	1	2017	51	NA	2	NA	2	1	0	NA	27	10
1310	0	2017	74	NA	1	11	3	0	0	NA	32	5
1311	1	2017	36	NA	3	8	3	0	0	25	61	15
1312	0	2017	63	NA	2	15	2	3	0	4	30	11
1313	0	2017	43	NA	2	17	1	1	0	NA	14	7
1314	1	2017	62	NA	2	12	1	1	0	5	22	8
1315	0	2017	76	NA	3	11	1	1	0	NA	42	16
1316	1	2017	43	NA	3	24	3	0	0	NA	85	34
1317	0	2017	52	NA	2	11	3	0	0	NA	43	8
1318	0	2017	73	NA	2	14	1	1	0	NA	36	13
1319	0	2017	47	NA	2	13	2	1	0	NA	21	8
1320	0	2017	40	NA	1	25	2	0	0	9	14	3
1321	1	2017	60	NA	3	20	2	0	0	50	77	27
1322	1	2017	64	NA	3	14	2	1	0	NA	69	35
1323	1	2017	47	NA	3	17	3	0	0	NA	61	15
1324	1	2017	36	NA	2	NA	2	0	0	14	57	13
1325	1	2017	50	NA	3	26	3	0	0	NA	79	28
1326	0	2017	49	NA	1	12	3	0	0	30	22	4
1327	0	2017	50	NA	1	16	2	0	0	9	26	4
1328	0	2017	68	NA	2	18	2	2	0	9	35	13
1329	1	2017	59	NA	3	13	3	0	0	NA	61	15
1330	1	2017	40	NA	2	20	1	3	0	4	26	10
1331	0	2017	64	NA	1	12	2	1	0	9	9	5
1332	1	2018	55	NA	3	83	2	1	0	4	49	20
1333	1	2018	63	NA	3	40	2	0	0	33	76	26
1334	1	2018	80	NA	3	21	3	1	0	40	75	41
1335	0	2018	63	NA	3	21	3	1	0	NA	69	35
1336	1	2018	71	NA	2	13	3	0	0	NA	58	14
1337	1	2018	71	NA	3	20	3	1	0	NA	57	25
1338	1	2018	51	NA	3	35	3	0	0	NA	65	18
1339	0	2018	58	NA	1	39	2	0	0	5	29	5
1340	1	2018	65	NA	2	18	2	0	0	40	56	13
1341	1	2018	63	NA	3	16	3	0	0	NA	87	37
1342	0	2018	39	NA	1	15	2	0	0	23	32	5
1343	0	2018	70	NA	3	18	3	0	0	NA	83	32
1344	1	2018	77	NA	3	45	3	0	0	NA	79	28
1345	0	2018	61	NA	3	15	2	0	0	25	72	23
1346	0	2018	64	NA	1	14	2	1	0	20	40	4
1347	0	2018	46	NA	1	14	3	0	0	NA	27	4
1348	1	2018	55	NA	3	23	2	1	0	17	51	21
1349	1	2018	69	NA	2	25	2	0	0	12	54	12
1350	0	2018	71	NA	2	35	2	0	0	NA	41	8
1351	0	2018	64	NA	2	23	2	0	0	NA	55	12
1352	0	2018	64	NA	2	21	2	1	0	NA	48	10
1353	0	2018	51	NA	2	15	2	0	0	15	49	10
1354	0	2018	67	NA	2	35	2	0	0	NA	51	11
1355	1	2018	44	NA	3	18	2	1	0	NA	46	18
1356	1	2018	64	NA	3	12	2	0	0	NA	62	16
1357	0	2018	64	NA	1	17	2	1	0	4	34	6
1358	1	2018	40	NA	2	12	3	0	0	38	49	10
1359	0	2018	70	NA	2	13	2	1	0	15	36	13
1360	0	2018	55	NA	2	28	1	1	0	NA	17	7
1361	1	2018	71	NA	2	22	2	1	0	NA	39	14
1362	1	2018	56	NA	3	40	2	0	0	9	81	30
1363	1	2018	71	NA	3	22	2	1	0	NA	55	23
1364	0	2018	74	NA	1	6	2	0	0	20	16	3
1365	0	2018	59	NA	1	21	2	0	0	15	37	6
1366	0	2018	42	NA	2	20	2	0	0	30	58	14
1367	0	2018	70	NA	3	12	3	0	0	NA	62	16
1368	1	2018	62	NA	1	9	2	0	0	11	12	3
1369	0	2018	57	NA	2	9	2	1	0	30	23	9
1370	0	2018	59	NA	2	22	2	0	0	15	48	10
1371	0	2018	53	NA	2	35	2	1	0	NA	29	10
1372	1	2018	66	NA	3	14	3	0	0	20	67	19
1373	1	2018	68	NA	2	25	2	0	0	22	56	13
1374	1	2018	65	NA	3	23	2	0	0	18	67	19
1375	1	2018	65	NA	3	9	2	1	0	NA	53	22
1376	1	2018	65	NA	3	5	1	1	0	NA	51	21
1377	1	2018	57	NA	3	20	3	1	0	NA	71	37
1378	1	2018	54	NA	2	21	2	1	0	15	40	15
1379	1	2018	37	NA	3	22	1	0	0	NA	74	24
1380	1	2018	68	NA	3	25	3	0	0	NA	83	32
1381	0	2018	48	NA	2	11	2	1	0	20	50	10
1382	1	2018	70	NA	3	12	3	1	0	NA	74	24
1383	0	2018	50	NA	1	15	1	1	0	NA	13	6
1384	NA	2018	59	NA	2	13	2	1	0	20	23	9
1385	1	2018	43	NA	3	16	2	0	0	30	72	23
1386	0	2018	76	NA	1	11	3	0	0	NA	40	7
1387	0	2019	49	NA	2	15	2	1	0	8	22	8
1388	0	2019	51	NA	1	28	2	0	0	NA	22	4
1389	0	2019	41	NA	1	43	2	0	0	22	31	5
1390	0	2019	56	NA	2	14	2	1	0	7	20	8
1391	0	2019	47	NA	2	15	2	0	0	NA	46	9
1392	1	2019	74	NA	3	11	3	0	0	NA	64	17
1393	1	2019	60	NA	3	21	2	0	0	32	80	29
1394	1	2019	47	NA	3	12	2	0	0	14	69	20
1395	1	2019	58	NA	3	13	3	1	0	NA	65	18
1396	1	2019	49	NA	3	23	2	0	0	20	69	20
1397	1	2019	47	NA	2	28	2	0	0	23	57	13
1398	0	2019	51	NA	1	15	2	0	0	11	22	4
1399	0	2019	51	NA	1	21	2	0	0	9	20	3
1400	1	2019	72	NA	3	9	1	2	0	15	41	15
1401	0	2019	71	NA	1	94	2	0	0	NA	40	7
1402	0	2019	61	NA	2	80	1	0	0	NA	41	8
1403	1	2019	69	NA	3	15	2	1	0	NA	43	16
1404	0	2019	71	NA	1	15	2	1	0	5	15	7
1405	1	2019	76	NA	3	34	2	2	0	20	68	34
1406	1	2019	38	NA	2	21	2	0	0	25	50	10
1407	0	2019	43	NA	2	18	1	1	0	NA	27	10
1408	1	2019	69	NA	3	17	2	0	0	20	61	15
1409	0	2019	45	NA	1	18	2	0	0	NA	35	6
1410	1	2019	50	NA	2	12	2	0	0	NA	42	8
1411	NA	2019	69	NA	2	21	2	0	0	15	50	10
1412	1	2019	57	NA	3	18	2	1	0	NA	68	34
1413	0	2019	53	NA	2	16	1	1	0	NA	17	7
1414	0	2019	35	NA	1	24	2	0	0	10	28	5
1415	1	2019	60	NA	3	28	1	1	0	NA	64	30
1416	0	2019	59	NA	2	40	2	0	0	10	60	15
1417	0	2019	75	NA	2	20	3	0	0	NA	50	10
1418	0	2019	66	NA	1	19	2	1	0	NA	11	6
1419	0	2019	51	NA	1	15	2	1	0	NA	37	6
1420	0	2019	71	NA	3	21	1	1	0	10	57	25
1421	1	2019	53	NA	2	21	2	0	0	15	59	14
1422	0	2019	40	NA	3	16	3	0	0	NA	82	31
1423	0	2019	51	NA	1	13	2	1	0	12	31	5
1424	0	2019	61	NA	2	18	2	0	0	NA	49	10
1425	1	2019	64	NA	3	22	1	3	0	NA	71	37
1426	1	2019	58	NA	3	21	3	0	0	NA	83	32
1427	0	2019	76	NA	2	13	1	1	0	5	31	11
1428	0	2019	61	NA	2	26	2	0	0	20	50	10
1429	1	2019	43	NA	1	7	2	1	0	21	34	6
1430	1	2019	67	NA	2	42	1	0	0	30	47	9
1431	0	2019	53	NA	2	13	2	1	0	4	28	10
1432	1	2019	50	NA	3	13	1	1	0	NA	46	18
1433	1	2019	35	NA	3	12	2	0	0	40	80	29
1434	0	2019	69	NA	1	15	2	0	0	30	33	6
1435	0	2019	79	NA	2	11	1	1	0	4	27	10
1436	0	2019	50	NA	1	23	2	0	0	9	35	6
1437	0	2020	70	NA	1	21	2	0	0	23	38	7
1438	0	2020	76	NA	2	30	2	1	0	15	21	8
1439	0	2020	64	NA	1	11	2	0	0	20	27	4
1440	0	2020	75	NA	1	58	1	0	0	1	4	2
1441	0	2020	62	NA	2	15	1	1	0	10	30	11
1442	1	2020	63	NA	3	22	2	0	0	12	64	17
1443	1	2020	46	NA	3	NA	3	NA	0	NA	66	18
1444	0	2020	73	NA	1	25	2	0	0	16	37	6
1445	0	2020	75	NA	3	34	2	0	0	15	68	20
1446	0	2020	65	NA	2	22	2	0	0	10	41	8
1447	1	2020	57	NA	3	30	3	0	0	NA	65	18
1448	0	2020	46	NA	1	9	2	0	0	15	34	6
1449	0	2020	51	NA	1	45	2	0	0	15	30	5
1450	1	2020	61	NA	2	9	2	1	0	30	52	11
1451	0	2020	46	NA	1	9	1	0	0	NA	13	3
1452	0	2020	44	NA	1	25	2	0	0	10	36	6
1453	1	2020	75	NA	3	7	3	NA	0	NA	53	22
1454	0	2020	77	NA	2	35	2	0	0	20	45	9
1455	0	2020	39	NA	3	35	2	1	0	NA	54	23
1456	0	2020	35	NA	2	9	1	0	0	NA	42	8
1457	0	2020	56	NA	2	21	2	0	0	25	41	8
1458	0	2020	69	NA	1	45	2	0	0	NA	36	6
1459	1	2020	76	NA	3	52	2	4	0	NA	65	31
1460	0	2020	85	NA	3	24	3	0	0	NA	89	39
1461	0	2020	67	NA	3	26	2	0	0	25	72	23
1462	0	2020	70	NA	2	22	2	1	0	NA	50	10
1463	1	2020	57	NA	2	8	1	1	0	NA	23	9
1464	1	2020	64	NA	3	37	1	0	0	NA	76	26
1465	1	2020	45	NA	2	22	3	0	0	38	59	14
1466	1	2020	46	NA	2	17	3	0	0	NA	54	12
1467	0	2020	52	NA	1	20	2	2	0	5	14	6
1468	0	2020	61	NA	2	17	2	NA	0	10	47	9
1469	0	2020	52	NA	2	11	2	0	0	NA	54	12
1470	1	2020	57	NA	3	18	1	3	0	NA	60	27
1471	0	2020	57	NA	1	35	2	0	0	NA	20	3
1472	0	2020	72	NA	2	6	2	1	0	NA	20	8
1473	1	2020	81	NA	3	90	1	1	0	NA	53	22
1474	0	2020	76	NA	3	54	2	1	0	4	58	26
1475	1	2020	58	NA	2	45	2	1	0	20	42	8
1476	1	2020	58	NA	3	37	2	1	0	20	67	19
1477	0	2020	73	NA	2	15	1	1	0	NA	32	12
1478	0	2020	64	NA	2	55	2	0	0	NA	42	8
1479	0	2020	42	NA	2	20	1	0	0	15	41	8
1480	1	2020	62	NA	3	10	2	0	0	60	69	20
1481	0	2020	65	NA	2	35	2	0	0	12	42	8
1482	1	2020	59	NA	3	16	1	1	0	NA	55	23
1483	0	2020	60	NA	3	21	2	1	0	NA	60	27
1484	0	2020	50	NA	3	21	1	1	0	NA	48	19
1485	0	2020	58	NA	1	16	2	0	0	10	23	4
1486	1	2020	60	NA	3	35	1	1	0	NA	65	31
1487	1	2020	51	NA	3	12	1	1	0	NA	54	23
1488	0	2020	63	NA	2	35	2	0	0	14	57	13
1489	1	2020	79	NA	3	35	2	0	0	14	64	17
1490	NA	2020	70	NA	3	15	2	0	0	26	79	28
1491	1	2020	48	NA	3	12	1	0	0	NA	69	20
1492	1	2020	74	NA	3	27	2	0	0	27	80	29
1493	1	2020	67	NA	3	37	2	2	0	NA	44	17
1494	0	2020	54	NA	3	15	2	0	0	30	63	17
1495	1	2020	70	NA	2	14	2	0	0	20	53	12
1496	0	2020	69	NA	2	10	1	1	0	9	17	7
1497	0	2020	59	NA	2	10	2	0	0	38	55	12
1498	1	2020	46	NA	2	21	2	0	0	11	41	8
1499	0	2020	50	NA	1	22	2	0	0	5	26	4
1500	0	2016	48	0	2	25	2	2	0	20	26	10
1501	1	2017	65	1	2	12	2	0	0	25	53	12
1502	0	2017	42	0	2	18	2	0	0	15	47	9
1503	0	2017	54	1	1	20	2	0	0	20	33	6
1504	0	2017	54	NA	2	11	2	0	0	10	52	11
1505	1	2017	50	0	3	16	1	1	0	20	47	18
1506	1	2017	70	1	3	30	2	0	0	15	59	26
1507	0	2017	65	1	1	12	2	1	0	10	15	7
1508	1	2017	61	1	3	19	2	2	0	25	56	24
1509	1	2017	77	1	3	40	2	0	0	20	63	17
1510	0	2017	55	0	2	25	2	1	0	1	16	7
1511	0	2017	46	0	2	60	2	0	0	20	42	8
1512	1	2017	50	1	1	12	2	0	0	15	34	6
1513	0	2017	70	1	1	12	2	0	0	30	28	5
1514	0	2017	60	1	2	23	2	1	0	3	17	7
1515	1	2017	75	1	3	12	2	0	0	40	62	16
1516	1	2017	41	0	3	20	2	1	0	10	51	21
1517	0	2017	69	1	1	4	2	0	0	20	35	6
1518	0	2017	43	0	2	18	2	0	0	40	57	13
1519	1	2017	62	1	3	15	1	4	0	1	28	43
1520	1	2018	74	1	2	16	2	0	0	20	54	12
1521	1	2018	62	1	2	15	2	0	0	20	54	12
1522	0	2018	43	0	1	16	1	0	0	15	10	2
1523	1	2018	42	0	2	15	2	0	0	20	53	12
1524	0	2018	70	1	1	14	1	0	0	15	36	6
1525	1	2019	62	1	2	9	2	0	0	25	55	12
1526	0	2019	59	1	3	25	2	1	0	20	56	24
1527	1	2019	74	1	3	10	2	1	0	15	42	16
1528	0	2019	75	1	2	20	1	0	0	13	41	8
1529	1	2020	62	1	2	7	2	0	0	30	57	13
1530	1	2020	50	0	2	20	2	0	0	25	59	14
1531	0	2020	66	1	2	15	2	0	0	23	43	8
1532	1	2020	67	1	2	28	2	0	0	20	53	12
1533	0	2020	75	1	2	12	2	0	0	50	53	12
1534	1	2020	75	1	3	15	2	0	0	50	66	18
1535	0	2020	69	1	1	13	2	0	0	10	18	3
1536	0	2020	59	1	1	22	2	0	0	15	40	7
1537	1	2020	59	1	2	18	2	0	0	20	54	12
1538	0	2020	84	1	3	14	2	0	0	35	71	22
1539	0	2020	66	1	1	40	2	0	0	12	37	6
1540	0	2020	61	1	1	20	2	0	0	8	29	5
1541	1	2020	73	1	3	50	2	1	0	3	44	17
1542	1	2020	55	0	2	10	2	0	0	35	50	10
1543	1	2020	81	1	2	30	2	0	0	35	52	11
1544	0	2020	61	1	1	15	2	0	0	10	39	7
1545	0	2020	70	1	1	15	2	0	0	15	33	6
1546	0	2020	54	1	2	25	2	0	0	35	55	12
1547	1	2020	60	1	3	60	2	0	0	30	75	25
1548	0	2020	46	0	2	22	2	0	0	30	45	9
1549	0	2020	52	1	1	12	2	0	0	12	38	7
1550	1	2020	55	1	2	10	2	0	0	15	48	10
1551	1	2020	57	1	3	10	2	0	0	20	61	15
1552	1	2020	60	1	3	20	2	2	0	30	62	29
1553	1	2020	60	1	2	10	2	0	0	40	56	13
1554	1	2020	64	1	3	6	2	0	0	20	69	20
1555	0	2020	63	1	1	20	2	0	0	10	31	5
1556	NA	2019	66	1	2	19	2	0	0	NA	51	11
1557	NA	2020	74	1	1	12	2	1	0	NA	14	6
1558	NA	2018	57	1	2	17	1	1	0	NA	22	8
1559	NA	2020	66	1	2	12	2	0	0	10	60	15
1560	NA	2018	62	1	1	9	2	1	0	NA	28	5
1561	NA	2018	60	1	1	21	2	0	0	NA	9	2
1562	NA	2018	55	1	3	35	2	0	0	NA	78	28
1563	NA	2019	47	0	2	12	1	1	1	NA	22	8
1564	NA	2017	60	1	1	18	2	0	0	20	28	5
1565	NA	2017	45	0	2	18	2	1	1	25	NA	11
1566	NA	2017	62	1	2	15	2	0	0	30	51	11
1567	NA	2018	36	0	2	21	3	0	0	NA	53	12
1568	NA	2019	50	0	1	17	2	1	0	NA	34	6
1569	NA	2018	49	0	2	27	2	0	0	NA	49	10
1570	NA	2018	46	0	1	15	2	0	0	NA	39	7
1571	NA	2018	63	1	2	8	2	1	0	NA	22	8
1572	NA	2018	54	0	3	21	2	1	1	NA	43	16
1573	NA	2019	48	0	1	16	1	0	0	NA	29	5
1574	NA	2018	49	0	3	13	2	0	0	NA	76	26
1575	NA	2018	52	0	1	10	2	1	1	NA	0	4
1576	NA	2018	58	1	3	21	2	0	0	NA	64	17
1577	NA	2018	63	1	1	30	1	0	0	NA	NA	5
1578	NA	2018	48	0	1	45	1	0	0	NA	24	4
1579	NA	2018	69	1	2	16	2	0	0	NA	54	12
1580	NA	2018	54	0	1	21	1	0	0	NA	10	6
1581	NA	2018	55	1	1	14	2	0	0	NA	30	5
1582	NA	2018	65	1	1	11	2	0	0	NA	32	5
1583	NA	2018	72	1	2	14	3	0	0	NA	55	12
1584	NA	2018	53	0	2	63	2	0	0	NA	50	10
1585	NA	2018	62	1	2	11	2	0	0	NA	45	9
1586	NA	2018	57	1	2	24	2	0	0	NA	48	10
1587	NA	2018	49	0	2	25	1	0	0	NA	57	13
1588	NA	2018	61	1	2	21	2	0	0	NA	56	13
1589	NA	2018	40	0	1	15	2	0	0	NA	21	4
1590	NA	2018	46	0	1	20	2	0	0	NA	37	6
1591	NA	2018	50	1	1	20	2	0	0	NA	0	2
1592	NA	2018	56	1	1	30	2	1	1	15	38	7
1593	NA	2018	48	1	1	9	1	1	0	NA	11	6
1594	NA	2019	64	1	1	7	2	1	0	NA	12	6
1595	NA	2019	43	0	1	11	2	0	0	NA	31	5
1596	NA	2018	48	0	2	10	3	0	0	NA	NA	14
1597	NA	2019	60	1	1	20	1	0	0	NA	13	3
1598	NA	2019	60	1	1	15	1	1	1	NA	3	4
1599	NA	2019	45	0	3	15	3	0	0	NA	72	23
1600	NA	2019	66	1	2	20	2	0	0	NA	60	15
1601	NA	2019	44	0	1	15	2	0	0	NA	35	6
1602	NA	2019	60	1	3	15	3	0	0	NA	74	24
1603	NA	2019	66	1	2	10	2	0	0	NA	19	8
1604	NA	2019	50	1	1	15	2	0	0	10	26	4
1605	NA	2018	50	0	2	11	2	1	0	15	24	9
1606	NA	2019	50	0	1	19	2	0	0	NA	35	6
1607	NA	2019	51	0	2	20	2	0	0	25	60	15
1608	NA	2019	51	0	1	22	2	0	0	NA	22	4
1609	NA	2019	60	1	2	35	2	0	0	NA	57	13
1610	NA	2019	38	0	1	26	1	0	0	NA	21	4
1611	NA	2019	60	1	2	28	2	0	0	NA	47	9
1612	NA	2019	38	0	1	15	2	0	0	NA	39	7
1613	NA	2019	47	0	1	19	2	0	0	NA	NA	3
1614	NA	2019	72	1	2	45	2	0	0	NA	49	10
1615	NA	2019	42	0	2	25	2	0	0	NA	57	13
1616	NA	2019	40	0	1	8	1	0	0	NA	29	5
1617	NA	2019	45	0	2	36	2	0	0	NA	58	14
1618	NA	2019	50	0	2	16	3	0	0	NA	NA	15
1619	NA	2019	68	1	1	28	2	0	0	NA	27	4
1620	NA	2019	55	1	2	17	2	0	0	NA	42	8
1621	NA	2019	72	1	2	25	2	0	0	NA	41	8
1622	NA	2019	60	1	2	17	2	1	1	NA	39	14
1623	NA	2019	53	0	1	23	2	0	0	NA	34	5
1624	NA	2019	55	1	1	9	1	1	0	NA	0	4
1625	NA	2019	49	0	1	21	2	0	0	NA	33	6
1626	NA	2019	45	0	2	17	2	0	0	NA	43	8
1627	NA	2019	59	1	1	17	2	0	0	NA	NA	4
1628	NA	2019	68	1	1	13	1	1	0	NA	4	5
1629	NA	2020	55	1	1	12	2	0	0	NA	33	6
1630	NA	2019	76	1	1	17	2	0	0	NA	29	5
1631	NA	2019	61	1	1	15	2	0	0	30	NA	7
1632	NA	2020	64	1	2	33	2	0	0	NA	NA	12
1633	NA	2019	63	1	3	15	2	0	0	NA	61	15
1634	NA	2020	56	1	3	16	2	0	0	NA	66	18
1635	NA	2020	51	0	3	25	2	0	0	NA	78	28
1636	NA	2019	60	1	2	26	2	0	0	NA	NA	12
1637	NA	2020	55	1	3	16	2	1	0	NA	46	18
1638	NA	2020	47	0	3	8	1	1	0	NA	NA	26
1639	NA	2020	63	1	3	30	2	0	0	NA	70	21
1640	NA	2020	47	0	3	17	2	0	0	NA	68	20
1641	NA	2020	71	1	3	30	2	0	0	NA	69	20
1642	NA	2020	63	1	3	21	2	0	0	NA	71	22
1643	NA	2020	49	0	3	27	2	0	0	NA	NA	26
1644	NA	2020	46	0	2	30	2	0	0	NA	53	12
1645	NA	2020	63	1	3	23	3	0	0	NA	81	30
1646	NA	2020	51	1	1	23	2	0	0	NA	16	3
1647	NA	2020	61	1	2	11	3	0	0	NA	55	12
1648	NA	2020	37	0	1	14	2	0	0	NA	6	2
1649	NA	2020	59	1	3	23	2	0	0	NA	68	20
1650	NA	2020	43	0	1	18	2	0	0	NA	21	4
1651	NA	2020	48	0	3	17	3	0	0	NA	NA	18
1652	NA	2020	60	1	3	18	3	0	0	NA	NA	26
1653	NA	2020	57	1	2	10	2	1	0	NA	26	10
1654	NA	2020	66	1	1	21	2	0	0	1	25	4
1655	NA	2020	60	1	1	14	2	0	0	NA	35	6
1656	NA	2020	66	1	1	32	2	0	0	2	35	6
1657	NA	2020	42	0	1	35	2	0	0	NA	24	4
1658	NA	2020	51	0	1	13	2	0	0	NA	39	7
1659	NA	2020	48	0	1	32	1	0	0	NA	35	6
1660	NA	2020	46	0	2	17	3	0	0	NA	54	12
1661	NA	2020	66	1	1	30	2	0	0	NA	28	5
1662	NA	2020	45	0	3	33	2	0	0	NA	65	18
1663	NA	2020	47	0	1	31	2	0	0	NA	9	2
1664	NA	2020	57	1	1	17	2	0	0	NA	31	5
1665	NA	2020	57	1	2	19	2	0	0	NA	52	11
1666	NA	2020	57	1	2	8	1	1	0	NA	NA	11
1667	NA	2020	51	0	2	22	2	0	0	NA	51	11
1668	NA	2020	65	1	1	12	2	0	0	NA	38	7
1669	NA	2020	41	0	2	28	2	0	0	15	54	12
1670	NA	2020	71	1	3	15	2	0	0	NA	68	20
1671	NA	2020	64	1	3	26	2	0	0	NA	65	18
1672	NA	2020	49	0	3	12	3	0	0	NA	70	21
1673	NA	2020	52	0	2	16	2	1	1	15	35	13
1674	1	2011	52	NA	2	21	2	1	0	10	17	7
1675	0	2011	65	NA	2	6	2	0	0	30	49	10
1676	0	2011	64	NA	1	11	2	0	0	24	10	2
1677	0	2012	63	NA	3	24	2	1	1	15	44	17
1678	0	2012	61	NA	1	22	1	0	0	10	18	3
1679	1	2012	65	NA	2	13	2	0	0	25	51	11
1680	0	2012	63	NA	2	25	2	0	0	15	51	11
1681	1	2012	63	NA	3	30	2	0	0	50	61	15
1682	0	2012	77	NA	3	25	2	0	0	20	72	23
1683	1	2012	59	NA	3	55	2	1	0	20	64	30
1684	0	2012	64	NA	2	30	2	0	0	25	48	10
1685	0	2012	62	NA	2	15	2	0	0	15	49	10
1686	0	2012	59	NA	1	5	1	1	0	5	0	2
1687	0	2012	59	NA	1	9	2	0	0	20	35	6
1688	0	2012	65	NA	2	11	2	0	0	15	48	10
1689	0	2012	64	NA	2	8	2	0	0	NA	59	14
1690	0	2012	69	NA	3	34	2	0	0	8	61	15
1691	0	2012	60	NA	2	14	2	0	0	28	53	12
1692	1	2012	60	NA	3	20	2	1	0	30	66	32
1693	0	2012	56	NA	2	8	1	0	0	20	57	13
1694	1	2012	61	NA	2	50	2	1	0	15	27	10
1695	0	2012	66	NA	1	3	2	0	0	30	6	2
1696	0	2012	74	NA	2	8	2	0	0	25	41	8
1697	0	2012	58	NA	1	9	2	0	0	15	3	2
1698	1	2012	59	NA	2	15	2	0	0	26	59	14
1699	0	2012	75	NA	1	10	2	1	1	5	17	3
1700	0	2012	65	NA	2	19	2	0	0	10	51	11
1701	0	2012	55	NA	1	24	1	0	0	15	18	3
1702	1	2012	58	NA	1	15	2	1	0	25	21	4
1703	0	2012	50	NA	2	21	2	0	0	24	56	13
1704	0	2012	69	NA	3	23	2	1	0	8	55	23
1705	0	2012	59	NA	2	21	2	0	0	5	52	11
1706	1	2012	58	NA	3	20	2	1	0	15	48	19
1707	0	2012	56	NA	3	25	2	0	0	15	64	17
1708	0	2012	60	NA	2	15	2	1	0	10	48	10
1709	0	2012	66	NA	1	10	2	1	0	5	22	4
1710	0	2012	68	NA	1	11	2	1	0	3	26	4
1711	0	2012	59	NA	2	21	1	0	0	15	59	14
1712	0	2012	62	NA	2	10	2	0	0	40	44	8
1713	1	2012	52	NA	2	12	2	1	0	35	55	12
1714	0	2012	55	NA	3	13	2	0	0	35	64	17
1715	1	2012	62	NA	2	17	2	0	0	40	60	15
1716	0	2012	63	NA	3	12	2	1	0	8	45	17
1717	1	2012	59	NA	1	33	2	0	0	25	13	3
1718	0	2012	53	NA	2	17	2	0	0	25	56	13
1719	1	2012	53	NA	3	21	2	0	0	30	66	18
1720	0	2012	57	NA	3	15	2	0	0	20	69	20
1721	0	2012	57	NA	3	16	2	1	1	20	76	42
1722	0	2012	67	NA	2	9	2	0	0	20	60	15
1723	0	2012	58	NA	3	34	2	0	0	1	89	39
1724	1	2012	66	NA	3	30	2	0	0	30	81	30
1725	0	2012	53	NA	3	30	2	1	0	15	45	17
1726	0	2012	51	NA	2	24	1	1	0	15	29	10
1727	1	2012	68	NA	3	20	2	0	0	35	77	27
1728	1	2012	55	NA	3	45	2	1	0	5	55	23
1729	0	2012	66	NA	1	50	2	0	0	5	19	3
1730	0	2012	67	NA	3	24	2	1	0	10	52	21
1731	0	2012	75	NA	2	32	2	0	0	15	59	14
1732	0	2016	60	NA	2	25	2	1	0	21	28	10
1733	0	2016	31	NA	1	16	2	0	0	14	26	4
1734	0	2016	51	NA	2	16	2	1	0	20	20	8
1735	1	2016	55	NA	3	11	2	0	0	50	61	15
1736	1	2016	54	NA	2	3	2	1	0	27	30	11
1737	0	2016	65	NA	3	22	2	1	0	19	67	33
1738	0	2016	69	NA	1	76	2	0	0	8	24	4
1739	1	2016	68	NA	3	30	2	1	0	13	52	21
1740	0	2016	70	NA	1	8	2	0	0	10	20	3
1741	1	2016	55	NA	2	18	2	0	0	15	48	10
1742	1	2016	50	NA	3	45	2	0	0	15	75	25
1743	1	2016	40	NA	3	25	2	1	0	35	58	26
1744	0	2016	47	NA	2	23	1	1	0	17	26	10
1745	0	2016	50	NA	2	21	2	1	0	11	23	9
1746	1	2016	44	NA	2	53	2	0	0	20	58	14
1747	0	2016	61	NA	2	30	2	0	0	20	48	10
1748	0	2016	42	NA	2	37	2	1	0	10	35	13
1749	0	2016	35	NA	1	8	1	1	0	10	13	6
1750	0	2016	40	NA	2	16	2	0	0	20	45	9
1751	1	2016	66	NA	3	8	2	0	0	40	68	20
1752	0	2016	56	NA	2	32	2	1	0	12	32	12
1753	0	2017	36	NA	1	70	2	0	0	8	27	4
1754	0	2017	57	NA	2	30	2	1	0	12	35	13
1755	0	2017	48	NA	1	13	1	1	0	5	11	6
1756	1	2017	66	NA	3	25	2	1	0	15	74	40
1757	0	2017	78	NA	3	70	2	1	0	35	73	39
1758	0	2017	61	NA	2	34	1	1	0	5	32	12
1759	0	2017	55	NA	2	40	2	0	0	20	44	8
1760	1	2017	72	NA	3	80	2	1	0	7	31	43
1761	0	2017	66	NA	2	27	2	1	0	10	27	10
1762	1	2017	44	NA	3	42	2	1	0	25	44	17
1763	0	2017	50	NA	3	25	3	1	0	30	68	34
1764	0	2017	50	NA	2	33	2	1	0	5	33	12
1765	0	2017	72	NA	2	6	3	0	0	25	51	11
1766	0	2017	49	NA	2	21	2	1	0	3	16	7
1767	1	2017	68	NA	3	26	2	1	0	10	19	43
1768	0	2017	65	NA	1	5	2	1	0	53	26	4
1769	1	2017	67	NA	3	28	2	1	0	30	76	42
1770	0	2017	59	NA	2	11	2	1	0	10	20	8
1771	1	2017	42	NA	3	26	2	1	0	30	69	35
1772	0	2017	43	NA	2	54	2	1	0	4	24	9
1773	1	2017	50	NA	3	24	2	0	0	15	61	15
1774	0	2017	69	NA	1	12	2	0	0	32	36	6
1775	1	2017	63	NA	3	22	2	1	0	20	45	17
1776	0	2017	60	NA	2	15	2	0	0	15	45	9
1777	1	2017	41	NA	2	16	2	0	0	35	60	15
1778	0	2017	67	NA	1	10	2	0	0	33	28	5
1779	1	2017	59	NA	2	9	3	0	0	30	59	14
1780	1	2017	46	NA	3	35	2	1	0	10	41	15
1781	0	2017	46	NA	2	60	2	1	0	17	30	11
1782	1	2017	48	NA	3	19	2	1	0	50	56	24
1783	1	2017	49	NA	3	21	2	0	0	37	78	28
1784	1	2017	53	NA	3	75	2	1	0	20	50	20
1785	0	2017	68	NA	1	4	3	0	0	35	36	6
1786	1	2017	56	NA	3	10	3	0	0	80	88	38
1787	0	2017	44	NA	1	30	2	0	0	25	40	7
1788	1	2017	62	NA	2	12	3	0	0	70	44	8
1789	0	2017	45	NA	1	43	1	0	0	7	29	5
1790	1	2017	55	NA	3	18	1	1	0	5	44	17
1791	0	2017	54	NA	2	20	2	NA	0	20	49	10
1792	0	2017	29	NA	2	19	2	1	0	16	39	14
1793	1	2017	60	NA	2	18	3	0	0	25	56	13
1794	0	2017	38	NA	2	100	1	1	0	8	33	12
1795	0	2017	42	NA	1	40	2	0	0	14	39	7
1796	1	2017	52	NA	2	25	2	1	0	18	40	15
1797	1	2017	59	NA	3	55	3	1	0	25	52	21
1798	1	2017	70	NA	3	40	2	1	0	19	57	25
1799	1	2017	32	NA	3	18	2	0	0	40	66	18
1800	1	2017	52	NA	3	66	2	1	0	7	60	27
1801	1	2017	60	NA	3	22	2	1	0	41	75	41
1802	1	2017	74	NA	3	10	3	0	0	40	65	18
1803	1	2017	50	NA	2	90	2	1	0	7	31	11
1804	1	2017	36	NA	2	17	2	0	0	78	53	12
1805	0	2017	57	NA	1	18	2	0	0	17	30	5
1806	0	2017	59	NA	2	30	1	1	0	10	35	13
1807	0	2017	60	NA	1	20	2	0	0	28	26	4
1808	0	2017	55	NA	1	30	2	0	0	5	19	3
1809	0	2017	46	NA	2	30	1	1	0	10	21	8
1810	1	2017	55	NA	3	12	2	1	0	20	56	24
1811	1	2017	37	NA	3	42	2	0	0	30	71	22
1812	0	2017	65	NA	2	13	2	0	0	30	51	11
1813	0	2017	72	NA	1	60	2	0	0	8	20	3
1814	1	2017	64	NA	3	8	3	1	0	30	75	41
1815	0	2017	51	NA	2	18	2	1	0	17	24	9
1816	0	2017	65	NA	2	50	2	1	0	9	39	14
1817	1	2017	77	NA	3	17	2	1	0	10	45	17
1818	0	2017	55	NA	3	29	2	0	0	22	48	19
1819	0	2017	47	NA	2	38	2	1	0	10	25	9
1820	0	2017	49	NA	2	50	2	1	0	8	39	14
1821	1	2017	72	NA	3	19	3	0	0	30	63	17
1822	1	2018	53	NA	3	71	2	0	0	20	70	21
1823	1	2017	45	NA	3	40	2	1	0	20	61	28
1824	1	2018	58	NA	2	19	2	1	0	16	37	14
1825	0	2018	53	NA	2	18	2	0	0	28	50	10
1826	1	2017	47	NA	3	15	2	1	0	32	84	51
1827	1	2018	49	NA	3	27	2	0	0	10	67	19
1828	0	2018	68	NA	2	19	2	1	0	15	30	11
1829	0	2018	46	NA	2	16	2	1	0	17	22	8
1830	0	2018	54	NA	1	55	2	0	0	20	33	6
1831	0	2018	60	NA	2	12	1	1	0	12	16	7
1832	0	2018	62	NA	2	21	2	0	0	10	44	8
1833	0	2018	59	NA	2	18	2	1	0	2	16	7
1834	1	2018	63	NA	3	12	3	0	0	30	77	27
1835	1	2018	46	NA	3	17	2	1	0	7	43	16
1836	0	2018	62	NA	2	35	2	0	0	13	45	9
1837	1	2018	67	NA	3	20	2	1	0	30	67	33
1838	1	2018	79	NA	3	21	3	0	0	30	88	38
1839	1	2018	80	NA	3	23	2	1	0	25	79	45
1840	0	2018	47	NA	1	31	2	0	0	15	35	6
1841	0	2018	46	NA	1	37	2	0	0	12	35	6
1842	1	2018	57	NA	3	15	2	1	0	20	61	28
1843	0	2018	80	NA	2	26	2	0	0	12	48	10
1844	0	2018	57	NA	2	15	2	0	0	20	49	10
1845	0	2018	65	NA	2	15	2	1	0	20	34	12
1846	0	2018	60	NA	2	21	2	0	0	15	51	11
1847	1	2018	44	NA	3	22	2	1	0	25	43	16
1848	1	2018	56	NA	3	19	2	1	0	18	70	36
1849	0	2018	70	NA	1	28	2	0	0	5	34	6
1850	1	2018	38	NA	3	22	2	0	0	30	70	21
1851	0	2018	65	NA	2	24	1	0	0	10	47	9
1852	1	2018	59	NA	2	9	2	0	0	35	53	12
1853	0	2018	54	NA	2	16	2	1	0	12	26	10
1854	0	2018	63	NA	2	23	2	1	0	12	33	12
1855	1	2018	42	NA	3	37	2	0	0	25	65	18
1856	0	2018	40	NA	2	13	2	1	0	17	28	10
1857	0	2018	64	NA	1	24	2	0	0	12	34	6
1858	1	2018	67	NA	2	24	2	0	0	17	56	13
1859	1	2018	51	NA	2	11	3	0	0	25	52	11
1860	1	2018	35	NA	2	22	2	0	0	25	58	14
1861	1	2018	47	NA	3	25	2	1	0	17	44	17
1862	0	2018	41	NA	2	22	2	0	0	16	49	10
1863	0	2018	51	NA	2	31	2	0	0	18	44	8
1864	0	2018	70	NA	3	40	2	1	0	15	49	20
1865	0	2018	52	NA	1	37	2	0	0	10	35	6
1866	0	2018	48	NA	1	12	1	1	1	1	7	5
1867	0	2018	68	NA	2	25	2	0	0	20	48	10
1868	1	2018	49	NA	3	30	2	1	0	23	56	24
1869	0	2018	59	NA	2	9	2	0	0	60	44	8
1870	0	2018	75	NA	2	20	2	1	0	28	20	8
1871	0	2018	52	NA	2	28	2	0	0	10	44	8
1872	0	2018	81	NA	2	35	2	0	0	16	60	15
1873	0	2018	64	NA	2	14	2	0	0	18	50	10
1874	1	2018	58	NA	3	8	2	1	0	15	46	18
1875	1	2018	51	NA	3	60	1	1	0	17	46	18
1876	0	2018	64	NA	2	15	1	1	0	15	39	14
1877	0	2018	48	NA	2	35	2	1	0	5	32	12
1878	0	2018	68	NA	2	27	2	1	1	20	32	12
1879	1	2018	58	NA	3	70	2	1	0	12	58	26
1880	0	2018	52	NA	3	10	2	1	1	20	43	16
1881	0	2018	52	NA	2	25	2	1	0	15	29	10
1882	1	2018	46	NA	3	33	2	1	0	30	75	41
1883	1	2018	68	NA	3	20	2	1	0	25	52	21
1884	1	2018	75	NA	3	16	2	1	0	16	61	28
1885	1	2017	68	NA	3	30	3	1	0	24	61	28
1886	0	2017	66	NA	2	6	2	1	0	20	33	12
1887	0	2017	66	NA	1	10	2	0	0	14	40	7
1888	0	2018	46	NA	1	37	2	0	0	12	35	6
1889	0	2012	66	NA	1	22	2	0	0	18	35	6
1890	1	2012	55	NA	1	20	2	1	0	15	28	5
1891	1	2012	65	NA	3	20	2	1	0	30	52	21
1892	0	2012	73	NA	3	20	2	0	0	30	65	18
1893	0	2012	60	NA	1	18	2	0	0	24	39	7
1894	0	2018	42	NA	2	15	1	1	0	15	17	7
1895	1	2018	79	NA	3	19	3	0	0	30	68	20
1896	0	2018	54	NA	2	15	NA	1	0	5	19	8
1897	0	2018	65	NA	1	35	2	1	0	10	8	5
1898	0	2018	87	NA	2	20	2	1	1	20	32	12
1899	0	2018	69	NA	1	14	2	1	0	10	11	6
1900	1	2018	67	NA	3	21	2	1	0	15	41	15
1901	1	2018	82	NA	3	23	2	0	0	25	79	28
1902	0	2018	71	NA	2	26	2	0	0	10	44	8
1903	1	2018	54	NA	2	17	2	1	1	36	37	14
1904	1	2018	70	NA	3	13	2	0	0	18	61	15
1905	0	2018	35	NA	2	40	2	0	0	10	41	8
1906	0	2018	52	NA	1	40	2	0	0	15	39	7
1907	0	2018	63	NA	3	15	2	1	1	25	52	21
1908	0	2018	43	NA	2	14	2	0	0	16	45	9
1909	0	2019	54	NA	2	12	2	1	1	18	23	9
1910	0	2019	55	NA	2	21	2	1	0	15	28	10
1911	0	2019	73	NA	3	30	1	1	0	7	50	20
1912	1	2019	50	NA	2	9	2	0	0	20	56	13
1913	0	2019	67	NA	2	27	2	0	0	10	43	8
1914	1	2019	56	NA	2	12	2	1	0	8	31	11
1915	0	2019	50	NA	1	16	2	0	0	20	37	6
1916	1	2019	58	NA	3	15	2	1	0	20	46	18
1917	1	2019	47	NA	2	35	2	1	0	12	39	14
1918	0	2019	73	NA	3	38	2	0	0	8	63	17
1919	1	2019	64	NA	3	25	2	1	0	15	53	22
1920	1	2019	42	NA	3	15	2	0	0	25	73	23
1921	1	2019	66	NA	3	6	3	0	0	10	72	23
1922	1	2019	65	NA	3	30	2	1	0	10	70	36
1923	1	2019	48	NA	3	26	1	0	0	15	71	22
1924	1	2019	53	NA	3	28	2	1	0	20	42	16
1925	0	2019	28	NA	1	19	2	0	0	15	4	2
1926	0	2019	67	NA	3	11	2	1	0	10	43	16
1927	0	2019	51	NA	2	14	2	0	0	15	51	11
1928	0	2019	43	NA	1	37	2	0	0	7	28	5
1929	1	2019	64	NA	3	20	2	1	1	20	44	17
1930	0	2019	65	NA	1	25	1	0	0	7	24	4
1931	0	2019	36	NA	1	12	2	0	0	7	35	6
1932	0	2019	51	NA	1	30	1	1	0	5	13	6
1933	0	2019	65	NA	1	72	2	0	0	10	31	5
1934	1	2019	70	NA	3	40	2	0	0	20	74	24
1935	1	2019	37	NA	3	16	2	0	0	25	62	16
1936	0	2019	36	NA	1	19	2	0	0	15	31	5
1937	1	2019	41	NA	2	19	2	0	0	25	55	12
1938	1	2019	69	NA	2	37	2	0	0	20	60	15
1939	0	2019	50	NA	1	30	2	0	0	10	25	4
1940	0	2019	55	NA	3	13	2	1	1	15	66	32
1941	1	2019	68	NA	2	9	2	0	0	20	54	12
1942	1	2019	70	NA	3	9	2	0	0	35	71	22
1943	1	2019	59	NA	3	14	2	0	0	20	67	19
1944	1	2019	76	NA	2	42	2	0	0	26	60	15
1945	0	2019	66	NA	2	25	2	0	0	20	46	9
1946	1	2019	69	NA	3	22	2	1	1	16	67	33
1947	0	2019	48	NA	3	24	2	0	0	30	74	24
1948	0	2019	53	NA	2	32	2	0	0	12	53	12
1949	1	2019	70	NA	3	40	2	0	0	15	63	17
1950	0	2019	71	NA	3	17	2	1	1	20	70	36
1951	1	2019	66	NA	3	25	2	0	0	40	72	23
1952	0	2019	52	NA	3	12	2	0	0	20	61	15
1953	0	2019	36	NA	2	20	2	0	0	25	43	8
1954	0	2019	69	NA	2	24	2	0	0	18	45	9
1955	1	2019	54	NA	3	25	2	0	0	30	74	24
1956	0	2019	55	NA	2	15	2	0	0	15	52	11
1957	0	2019	44	NA	2	2	1	0	0	15	36	13
1958	1	2019	52	NA	2	61	2	0	0	20	42	8
1959	0	2019	33	NA	1	14	2	0	0	14	30	5
1960	0	2019	41	NA	2	35	2	0	0	25	43	8
1961	0	2018	58	NA	1	19	2	0	0	15	27	4
1962	0	2018	59	NA	2	23	2	1	0	5	20	8
1963	0	2018	38	NA	2	25	2	1	0	3	23	9
1964	1	2018	46	NA	3	19	2	1	0	30	65	31
1965	1	2019	64	NA	3	25	2	1	0	8	74	40
1966	0	2019	44	NA	2	57	2	0	0	15	56	13
1967	0	2019	73	NA	3	40	2	0	0	10	63	17
1968	1	2019	55	NA	3	40	2	1	0	5	48	19
1969	0	2019	51	NA	2	60	2	1	0	10	28	10
1970	1	2019	67	NA	3	15	2	1	0	20	55	23
1971	0	2019	65	NA	1	24	2	0	0	6	24	4
1972	0	2019	39	NA	1	19	1	0	0	13	30	5
1973	0	2019	46	NA	2	21	2	0	0	15	50	10
1974	0	2019	46	NA	2	18	2	1	1	14	23	9
1975	0	2019	47	NA	1	13	2	0	0	15	35	6
1976	1	2019	47	NA	2	19	2	0	0	30	48	10
1977	0	2019	69	NA	1	48	1	0	0	15	38	7
1978	0	2019	55	NA	2	35	2	1	1	15	27	10
1979	1	2019	60	NA	2	17	2	0	0	10	60	15
1980	0	2019	71	NA	1	22	2	0	0	16	37	6
1981	0	2019	70	NA	1	15	2	0	0	17	39	7
1982	0	2019	52	NA	1	25	2	0	0	22	32	5
1983	0	2019	78	NA	2	12	2	0	0	40	53	12
1984	0	2019	63	NA	2	26	2	0	0	12	53	12
1985	1	2019	60	NA	2	30	2	0	0	10	58	14
1986	0	2019	68	NA	2	45	2	NA	0	18	46	9
1987	0	2019	60	NA	1	16	2	0	0	25	39	7
1988	0	2019	60	NA	1	13	2	0	0	18	27	4
1989	0	2019	74	NA	1	40	2	0	0	10	29	5
1990	0	2019	58	NA	3	19	2	0	0	27	80	29
1991	1	2019	39	NA	3	20	2	1	1	45	69	35
1992	0	2019	49	NA	2	11	2	0	0	25	54	12
1993	0	2019	53	NA	1	25	2	0	0	8	37	6
1994	1	2019	47	NA	2	13	2	1	1	15	33	12
1995	1	2019	59	NA	2	28	2	0	0	20	60	15
1996	1	2019	55	NA	3	25	2	0	0	20	76	26
1997	0	2020	62	NA	1	25	2	0	0	12	31	5
1998	0	2020	68	NA	1	18	2	0	0	15	38	7
1999	0	2020	64	NA	2	45	2	1	1	5	22	8
[truncated: 359 more rows]
